# Supplementary material for: Genome-wide association mapping reveals novel sources of resistance to northern corn leaf blight in maize
Source: BMC Plant Biol. 2015 Aug 20;15:206. doi: 10.1186/s12870-015-0589-z (PMC4546088; doi:10.1186/s12870-015-0589-z)
Supplement: Additional file 1: Table S1. — The list of the lines and their phenotypic evaluation to NCLB in the association panel. (ODS 58 kb) [file 12870_2015_589_MOESM1_ESM.ods]

## Sheet: Sheet1
Additional file 1: Table S1. The list of the lines and their phenotypic evaluation to NCLB in the association panel.
Lines	AUDPC	Mean Rating	High Rating	pedgree
CIMBL10	38.08	2.01	2.69	((CML 408/B104)x(CML 411/B104))-1-1-B-B
CIMBL100	34.43	1.85	2.21	LAMA2002-43-2-B
CIMBL101	52.12	2.24	2.61	LAMA2002-46-2-B
CIMBL102	36	1.93	2.27	LAMA2002-53-5-B
CIMBL103	52.19	2.29	2.75	LAMA2002-58-4-B
CIMBL104	49.18	missing data	missing data	LAMA2002-60-9-B
CIMBL105	68.15	2.64	3.43	LAMA2002-61-1-B
CIMBL112	27.15	1.74	2.05	MBR C6 Am F9-2-B-#-3-1-B-B-B-B-B
CIMBL113	44.37	2.16	2.89	MIRTC4Am F17-B-2-1-B-B
CIMBL114	52.65	2.32	3.01	Nei 402025-B-B-B -B-B-B-B
CIMBL115	49.93	2.24	2.83	Nei 9008-B-B-B -B-B-B-B
CIMBL119	64.75	2.57	3.35	P390Am/CML c4 F253-B-2-2-4-1-B-B
CIMBL120	57.41	2.41	3.05	P391c2 F22-1-1-2-1-B-B-B -B-B-B-B
CIMBL121	67.48	2.61	3.39	P591c4 1y2 GEN F205-1-1-1-B-B-B
CIMBL122	48.49	2.16	2.69	P591c4 1y2 GEN F3-1-1-2-B-B-B
CIMBL124	35.33	1.91	2.43	P84c3BcxLine recycle LLTpreAsiaxMIRT F59-2-1-1-1-B-B
CIMBL125	46.68	2.17	2.85	P84c3BcxLLTtardAsiaxMIRT F41-2-1-2-2-B-B
CIMBL126	45.23	2.17	2.83	Pob. 391 C4 F91-1-2-1-B-B
CIMBL127	62.94	2.49	3.23	Pop.147-F2#132-1-1-B-2-B-B-B-B
CIMBL128	71.4	2.7	3.29	Pop.28C9HC113-3-1-4-B*8-B-B-B
CIMBL129	80.02	2.89	3.73	Pop. 69 Templado Amarillo QPM-B-B-B1-6-B-B-B
CIMBL13	49.92	2.26	2.89	((CML285/B104)x(CML288/NC300))-2-1-B-B
CIMBL130	49.18	missing data	missing data	Pop. 70 Templado Amarillo Dentado QPM-B-B-B2-8-B-B-B
CIMBL136	43.08	2.08	2.49	SRR-C1 SA3MH32-4-3-B-1-1-2-B-B
CIMBL14	26.74	1.77	2.15	((Ko326y x Tx806)-6-1-1-1-B-B/CML161)x(Tx802/CML161))-1-B-B-B
CIMBL158	57.31	2.41	3.09	CML-395/CML444 B-4-1-3-1
CIMBL159	48.94	2.24	2.95	SW1SR/COMPE1-W###52#-19-5-1-B*5
CIMBL16	65.47	2.62	3.25	(CML288/NC300)-B-9-B1-B-B-B
CIMBL160	41.55	2.09	2.59	DTPWC8F317-1-1-1-#-B
CIMBL161	77.05	2.8	3.57	La Posta Seq.C4 F140-1-1-1
CIMBL162	57.64	2.4	3.13	La Posta Seq.C4 F273-2-2-1
CIMBL163	56.71	2.37	2.97	CL-04343
CIMBL164	35.3	1.93	2.45	CLQ-6203
CIMBL166	42.85	2.04	2.45	MBR/MDR Am C4 F55-2-B-#-1-1-B-B-B-B-B
CIMBL167	32.95	1.85	2.17	1760A A1Am x1751A y 52A Comp.-B-1-2-B-B-B-B-B-B
CIMBL168	58.68	2.42	3.13	761B B2 Bco x751B-B-1-1-B-B-B-B-B-B
CIMBL169	49.09	2.21	2.65	CML-311/MBRC3BcF55-3-1-1-B-B-B
CIMBL17	87.39	3.11	3.95	(CML 326/B104)-B-9-B-B-B-B
CIMBL171	53.08	2.26	2.89	MBR/MDR C3 Bc/ MBR C5 Bc F59-1-B-#-1-2-B-B-B-B-B
CIMBL173	54.34	2.31	2.93	P590 C7 Blancos F57-1-3-1-B-B-B
CIMBL174	38.75	1.98	2.27	P391 c4 Bco F105-1-2-3-B-B
CIMBL175	51.11	2.28	2.81	6996 BULK [COMPE 2/P43-SR/COMPE]FS# 20-1-1-B-1-B
CIMBL176	31.96	1.83	2.19	DRB-F2-60-1-1-1
CIMBL177	33.55	1.87	2.09	INTA-F2-192-2-1-1-1
CIMBL178	67.7	2.62	3.25	DTPWC9-F115-1-4-1-1-B-B
CIMBL180	52.55	2.35	3.15	DTPWC9-F16-1-4-1-1-B
CIMBL183	86.2	3.06	3.77	Tx114
CIMBL184	71.28	2.71	3.45	(NC258/NC300)-B-2-2-B-B
CIMBL185	40.77	2.07	2.51	Nei 402011-B-B-B -B-B-B-B
CIMBL186	68.43	2.61	3.25	CML311/MBRC3F35-1-3-2-B-B-B
CIMBL187	65.36	2.62	3.1	H-16
CIMBL188	35.01	1.86	2.21	DTP2WC4H255-1-2-2-BB/LATA-F2-138
CIMBL189	44.19	2.13	2.55	DTPWC8F347-1-3-1-B
CIMBL191	51.49	2.29	2.75	DTPWC8F266-1-1-1-#-B
CIMBL196	51.47	2.19	2.67	La Posta Seq.C0 F12-2-1-1
CIMBL197	56.72	2.32	2.8	CL-04930 (P49C2H12-1-4xPR8549-1-1)-1-1-3-B*8
CIMBL200	32.43	1.78	2.17	CLQ-RCWQ15
CIMBL201	48.48	2.18	2.54	CL-SPLW05 SPLC7F275-1-1-1-1-1-B-B
CIMBL202	28.5	1.8	2.09	LAMA2002-20-6-B
CIMBL203	58.48	2.37	2.83	P84c3BcxP391c3 F38-1-3-2-2-1-1-2-B-B
CIMBL204	51.72	2.31	2.84	MBR C6 Bc F234-1-B-#-1-1-B-B-B-B-B
CIMBL206	79.65	2.92	3.68	Ejura/Sin35 C4 F52-2-2-2-B-B-B
CIMBL207	62.8	2.5	3.22	Cuba/Guad C3 F53-3-1-1-B-B-B
CIMBL208	51.07	2.22	2.84	P591c4 F3-1-2-2-B-B-B
CIMBL209	52	2.23	2.68	P591c4 F55-2-2-2-B-B-B
CIMBL21	63.27	2.52	3.21	(CML285/NC300)-B-6-B-B-B-B
CIMBL210	24.38	1.65	1.91	MIRTC5 Bco F62-2-2-1-1-2-1-B-B
CIMBL211	42.91	2.02	2.2	P84c3BcxMIRTC5 Bco F10-1-2-2-2-3-1-B-B
CIMBL212	31.4	1.79	2.23	P84c3BcxMIRTC5 Bco F80-4-2-1-4-1-1-B-B
CIMBL213	57.83	2.38	3.05	P84c3BcxP390Bco/CML c4 F92-B-2-1-2-1-B-B
CIMBL214	27.23	1.63	1.59	CL-021119 P21C5HC38-1-2-#-1-1-1-BBBB-1-####-B*8
CIMBL215	45.97	2.17	2.71	CL-021114=SIR TUXPEÑO WHITE-15-3-3-1-BB-B
CIMBL216	53.45	2.32	2.97	CL-G2305 =G23C26HS235-7-1-1-5-BBB-10-B
CIMBL217	31.23	1.73	1.95	CL-G2501=[(NPH28-1*G25)*NPH2]-1-2-1-1-3-1-BBBB
CIMBL218	36.19	1.93	2.43	CL-G2309=G23C26HS179-1-4-2-3-B*4-B
CIMBL219	39.33	1.99	2.31	CL-03618
CIMBL221	77.99	2.99	3.83	P501c2-279-1-1-2-B-B-1-B-B
CIMBL222	59.1	2.5	3.45	POB.33c3-238-1-1-1-3-B-B-B-B
CIMBL223	48.62	2.22	2.85	MIRTC5 Bco F80-2-1-1-1-1-B
CIMBL224	29.52	1.72	1.95	MBR-ET WHITE F2-202-2-3-X-B-B-#-#-B
CIMBL225	14.24	1.43	1.39	SM953001RPP-68-1-1-B
CIMBL226	47.48	2.21	2.39	CLQ-RCWQ01=(6207QB/6207QA)-1-4-#-2-2-BB-1-B
CIMBL227	41.17	2.03	2.49	CL-RCY003=[CL-00331*v]-3-B-3-2-1-B*5
CIMBL228	46.36	2.21	2.63	CL-CA34501
CIMBL229	45.58	2.18	2.63	(CML226xCML295)-77-3-1-1-B-B
CIMBL230	53.12	2.36	2.71	(CML-264*CL-02510)-B-40-2-1-1-B-B
CIMBL231	56.05	2.44	3.27	CL-02845 Ac8328BNC6-82-1-1-2-BBBB
CIMBL232	32.68	1.81	2.27	CL-03613
CIMBL233	58.51	2.51	3.13	(CML-297*CL-2410)-B-26-1-B-B
CIMBL234	56.6	2.42	2.93	89[TL8645]/[P47s3/Mp78:518]B-24-1-3-2-1-4-B-#-B*9-B
CIMBL235	44.16	2.09	2.49	Pob.SEW-HG"A"c0F11-1-3-2-1-1-1-B-B-B
CIMBL236	57.25	2.5	3.25	Pob.401HG"A"c2F13-1-1-1-2-1-5-B-B-B-B
CIMBL237	47.8	2.18	2.67	P501c2-107-4-1-2-5-B-2-B-B
CIMBL238	52.68	2.38	3.07	SM003001RBS-2-2-1-B
CIMBL239	36.87	1.89	2.23	SM003001RBS-4-1-2-B
CIMBL240	39.52	1.98	2.29	SM003001RBS-6-1-1-B
CIMBL241	40.35	2.02	2.63	SM003001RBS-9-1-1-B
CIMBL242	37.31	1.92	2.17	SM003001RBS-11-1-1-B
CIMBL243	41.68	2.05	2.43	SM003001RBS-12-1-1-B
CIMBL244	38.41	1.98	2.31	SM003001RBS-14-1-1-B
CIMBL245	35.11	1.86	2.27	SM003001RBS-16-1-1-B
CIMBL246	52.8	2.34	3.01	SM003001RBS-19-1-1-B
CIMBL247	45.17	2.12	2.75	SM003001RBS-20-1-2-B
CIMBL248	40.09	2.05	2.51	SM003001RBS-21-1-1-B
CIMBL249	44.89	2.14	2.65	SM003001RBS-25-1-1-B
CIMBL250	50.75	2.33	2.75	SM003001RBS-28-1-1-B
CIMBL251	59.65	2.54	3.13	SM003001RBS-30-1-1-B
CIMBL252	52.27	2.34	2.93	89( L/LMBR)11-F2-4-3-1-3-B-B-B-B-#4-B
CIMBL253	53.22	2.4	3.23	(P73TLC3# -74-2-6-1-5-#-#-B x CML 449)-1-1-2-B-B
CIMBL254	45.38	2.16	2.73	(P73TLC3# -74-2-6-1-5-#-#-B x CML 449)-1-3-1-B-B
CIMBL255	50.58	2.27	2.65	(P73TLC3# -74-2-6-1-5-#-#-B x CML 449)-1-53-1-B-B
CIMBL256	48.81	2.24	2.89	(P73TLC3# -74-2-6-1-5-#-#-B x CML 449)-1-54-1-B-B
CIMBL257	41.45	2.03	2.75	(P73TLC3# -74-2-6-1-5-#-#-B x CML 449)-1-74-1-B-B
CIMBL258	49.92	2.28	3.15	(P73TLC3# -74-2-6-1-5-#-#-B x CML 449)-1-92-1-B-B
CIMBL259	33.97	1.85	2.59	(CL G2309 x ([(P390bcoC3 F191-1-1-1-4-B-B-B-B) x (P73TLC3#-96-3-4-#)]-2-2-3))-1-8-1-B-B
CIMBL260	37.21	1.94	2.57	(CL G2309 x ([(P390bcoC3 F191-1-1-1-4-B-B-B-B) x (P73TLC3#-96-3-4-#)]-2-2-3))-1-11-1-B-B
CIMBL261	44.65	2.14	2.93	(CL G2309 x ([(P390bcoC3 F191-1-1-1-4-B-B-B-B) x (P73TLC3#-96-3-4-#)]-2-2-3))-1-16-1-B-B
CIMBL262	42.17	2.06	2.51	(CL G2309 x ([(P390bcoC3 F191-1-1-1-4-B-B-B-B) x (P73TLC3#-96-3-4-#)]-2-2-3))-1-19-1-B-B
CIMBL263	48.52	2.26	2.75	(CL G2309 x ([(P390bcoC3 F191-1-1-1-4-B-B-B-B) x (P73TLC3#-96-3-4-#)]-2-2-3))-1-21-1-B-B
CIMBL264	24.9	1.59	1.81	(CL G2309 x ([(P390bcoC3 F191-1-1-1-4-B-B-B-B) x (P73TLC3#-96-3-4-#)]-2-2-3))-1-24-1-B-B
CIMBL265	73.2	2.92	3.53	(CL G2309 x ([(P390bcoC3 F191-1-1-1-4-B-B-B-B) x (P73TLC3#-96-3-4-#)]-2-2-3))-1-54-1-B-B
CIMBL266	47.1	2.23	2.69	(CL G2309 x ([(P390bcoC3 F191-1-1-1-4-B-B-B-B) x (P73TLC3#-96-3-4-#)]-2-2-3))-1-60-1-B-B
CIMBL267	41.27	2.02	2.57	(CL G2309 x ([(P390bcoC3 F191-1-1-1-4-B-B-B-B) x (P73TLC3#-96-3-4-#)]-2-2-3))-1-81-2-B-B
CIMBL268	32.99	1.81	2.01	(CL G2309 x ([(P390bcoC3 F191-1-1-1-4-B-B-B-B) x (P73TLC3#-96-3-4-#)]-2-2-3))-1-90-1-B-B
CIMBL269	22.35	1.52	1.49	(CL G2309 x ([(P390bcoC3 F191-1-1-1-4-B-B-B-B) x (P73TLC3#-96-3-4-#)]-2-2-3))-1-107-B-B
CIMBL270	37.6	1.93	2.03	[(P73TLC3# -111-2-4-#-#-B-B) x (RCW01)]-1-111-2-B-B
CIMBL271	41.92	2.03	2.75	[(P73TLC3# -111-2-4-#-#-B-B) x (RCW01)]-1-153-1-B-B
CIMBL272	28.54	1.66	1.79	[(P73TLC3# -111-2-4-#-#-B-B) x (RCW01)]-1-162-2-B-B
CIMBL273	52.31	2.33	2.95	[(RCW01) x (P73TLC3# -153-1-1-#-#-3-B)]-1-21-1-B-B
CIMBL274	28.64	1.7	1.79	(P79RH -133-1-2-#-# x CML-451)-1-2-1-B-B
CIMBL275	37.96	1.94	2.49	(P79RH -133-1-2-#-# x CML-451)-1-23-1-B-B
CIMBL276	50.64	2.31	2.97	(P79RH -133-1-2-#-# x CML-451)-1-26-1-B-B
CIMBL277	55.31	2.45	2.87	(P79RH -133-1-2-#-# x CML-451)-1-48-2-B-B
CIMBL278	49.79	2.28	2.89	[((P390bcoC3 F191-1-1-1-4-B-B-B-B) x (P73TLC3#-115-1-4-#))-1-2-8) x RCW01]-1-25-B-B
CIMBL279	71.44	2.85	3.61	[((P390bcoC3 F191-1-1-1-4-B-B-B-B) x (P73TLC3#-115-1-4-#))-1-2-8) x RCW01]-1-170-B-B
CIMBL280	42.6	2.07	2.75	[((P390bcoC3 F191-1-1-1-4-B-B-B-B) x (P73TLC3#-115-1-4-#))-1-2-8) x RCW01]-1-251-B-B
CIMBL281	56.21	2.43	3.35	[((P390bcoC3 F191-1-1-1-4-B-B-B-B) x (P73TLC3#-115-1-4-#))-1-2-8) x RCW01]-1-253-B-B
CIMBL282	58.33	2.48	3.23	[(P73TLC3# -111-2-4-#-#-B-B) x (RCW01)]-1-228-B-B
CIMBL283	51.63	2.28	2.78	(CLQ-RCWQ01 x P73TLC3# -153-1-1-#-#-B)-1-2-2-B-B
CIMBL284	49.82	2.27	3.07	(CLQ-RCWQ01 x P73TLC3# -153-1-1-#-#-B)-1-26-1-B-B
CIMBL285	68.46	2.76	3.37	(CLQ-RCWQ01 x P73TLC3# -153-1-1-#-#-B)-1-28-1-B-B
CIMBL286	62.34	2.58	3.17	(CLQ-RCWQ01 x P73TLC3# -153-1-1-#-#-B)-1-60-2-B-B
CIMBL287	41.97	2.02	2.55	(CLQ-RCWQ01 x P73TLC3# -153-1-1-#-#-B)-1-63-2-B-B
CIMBL288	55.78	2.45	3.09	(CLQ-RCWQ01 x P73TLC3# -153-1-1-#-#-B)-1-64-2-B-B
CIMBL289	38.57	1.95	2.27	(CLQ 6203 x P73TLC3# -74-2-6-1-5-#-#-B)-1-51-3-1-B-B
CIMBL290	25.62	1.6	1.77	MIRTC5 Bco F10-1-2-2-2-1xLa Posta Seq C7-F180-1-2-2-1-1-1 -B-B-B-B
CIMBL291	61.22	2.59	3.23	MIRTC5 Bco F90-3-1-2-4-1xSR P76-1-1-1 -B-B-B-B
CIMBL292	27.15	1.65	1.83	MIRTC5 Bco F90-3-1-2-4-1xLa Posta Seq C7-F179-3-4-1-1-1-1 -B-B-B-B
CIMBL293	43.89	2.11	2.53	P390bcoC3/254/247 F9-1-3-1-BxP73TLC3#-153-1-1-1-1 -B-B-B-B
CIMBL294	80.24	3.09	3.75	La Posta Seq C7-F103-2-1-1-1xMIRTC5 Bco F24-2-1-2-1-1-2-1 -B-B-B-B
CIMBL295	51.89	2.31	2.93	La Posta Seq C7-F180-1-1-2-2xP390bcoC3 F154-1-1-1-2-B-B-B-1-2-BB-B-B-B
CIMBL296	65.81	2.67	3.47	MIRTC5 Bco F80-4-2-1-2-1-1-B-B-B-B-B-B-B
CIMBL297	46.11	2.18	2.85	P84c3BcxMIRTC5 Bco F1-1-2-1-1-1-2-B-B-B-B-B-B-B
CIMBL298	37.43	1.9	2.15	P84c3BcxLine recycle LLTpreAsiaxMIRT F25-2-2-2-2-B-B-B-B-B-B-B
CIMBL300	43.82	2.11	2.67	MIRTC5 Bco F90-3-1-2-4-1xLa Posta Seq C7-F103-2-2-2-2-1-1-B-B-B-B-B
CIMBL301	60.74	2.62	3.31	MIRTC5 Bco F90-3-1-2-4-1xCL-RCW13-1-1-B-B-B-B-B
CIMBL302	25.92	1.65	1.77	P390bcoC3 F25-1-1-1-1xP73TLC3#-153-1-1-2-1-B-B
CIMBL303	62.02	2.59	3.19	P390bcoC3 F25-1-1-1-1xSR P76-1-1-1-B-B-B-B-B
CIMBL304	54.1	2.37	3.23	P390Bco/CML c4 F24-B-1-2-1xSR P76-1-1-1-B-B-B-B-B
CIMBL305	38.3	1.94	2.35	La Posta Seq C7-F78-2-1-1-1xP390Bco/CML c4 F15-B-1-1-1-2-2-B-B-B-B-B
CIMBL306	33.42	1.85	2.35	MIRTC4Am F101-B-2-1-B-B -B-B-B-B
CIMBL307	57.39	2.52	3.13	MIRTC4Am F128-B-1-3-B-B -B-B-B-B
CIMBL308	54.74	2.41	2.87	MIRTC4Am F150-B-1-3-B-B -B-B-B-B
CIMBL309	51.92	2.31	2.79	MIRTC4Am F166-B-1-1-B-B -B-B-B-B
CIMBL310	76.51	2.96	3.63	P390Am/CML c4 F230-B-2-1-2-2-B-B-B-B-B-B-B
CIMBL312	43.16	2.1	2.59	MIRTC5Am F40-1-2-3-1-1xMIRTC5Am F111-3-2-1-2-1)-1-1 -B-B-B-B
CIMBL313	26.18	1.63	1.65	P390amC3/285x287 F27-2-1-3xMIRTC5Am F24-2-1-1-1-1)-2-1 -B-B-B-B
CIMBL314	43.11	2.11	2.71	P390amC3/285x287 F27-2-1-3xP390amC3/287 F23-1-1-2-B)-1-1 -B-B-B-B
CIMBL315	36.61	1.91	2.23	P390amC3/285x287 F27-2-1-30amC3/287 F23-1-1-2xMIRTC5Am F96-1-1-1-3-1)-1-1-BB-B-B-B
CIMBL316	57.21	2.49	3.27	CA14517 / P145C4MH7-1-B-1-1-B-1-1-BBBB-B-B -B-B-B-B
CIMBL317	54.28	2.35	3.11	CA00310 / AMATLC0HS71-1-1-2-1-1-1-B*4-B-B-B -B-B-B-B
CIMBL318	53.05	2.39	3.31	CA003114 / SW1(S)C11-14-1-5-3-2-BBBB-B-B -B-B-B-B
CIMBL319	33.39	1.8	1.95	CA003118 / S.AM.TSR-61-3-2-4-4-B*4-##-B*9-B -B-B-B-B
CIMBL320	71.91	2.84	3.75	CA003132 / SIN.AM.TSR23-3-2-4-1-BBBB-##-B-#-B*8-B -B-B-B-B
CIMBL321	38.53	1.93	2.35	Nei 402022-B-B-B -B
CIMBL323	40.61	2.01	2.43	MIRTC5Am F24-2-1-1-4-2-1-B-B-B-B-B-B-B
CIMBL324	40.78	2.01	2.47	Pob. 391 C4 F4-1-1-2-B-B-B-B-B-B
CIMBL325	40.24	1.98	2.45	Pob. 391 C4 F138-1-1-2-B-B-B-B-B-B
CIMBL327	27.1	1.67	1.87	P390Am/CML c4 F253-B-2-2-1-1-B-B-B-B-B-B-B
CIMBL328	30.68	1.74	2.09	MIRT C4 PaP-D amxPop.351-late yellow DMR heterotic group A-3-3-1-B-B-B-B-B
CIMBL329	31.97	1.79	2.11	P390amC3/285x287 F27-2-1-3xP390amC3/287 F23-1-1-2-B)-1-2-B-B-B-B-B
CIMBL330	28.48	1.67	1.73	P390amC3/285x287 F27-2-1-3xMIRTC5Am F24-2-1-1-1-1)-2-2-B-B-B-B-B
CIMBL331	59.08	2.51	3.25	P390amC3/285x287 F73-3-2-3xP390amC3/287 F23-1-1-2-B)-1-2-B-B-B-B-B
CIMBL332	40.56	2.04	2.31	P390amC3/285x287 F73-3-2-3xMIRTC5Am F96-1-1-1-3-1)-2-1-B-B-B-B-B
CIMBL333	77.75	3.05	3.71	P390bcoC3 F25-1-1-1-1xCML 343-1-1-B-B
CIMBL334	62.18	2.59	3.33	P391C2Bc F235-1-1-1-1xSR P76-1-2-1-B-B-B-B
CIMBL335	73.77	2.91	3.57	CA00314 Pio3011F2-3-5-3-1-BBB-B-B-B-B-B-B-B-B
CIMBL336	53.72	2.39	3.03	CA00326 KSX3601F2-9-1-1-2-B-BB-B-B-B
CIMBL337	36.54	1.89	2.11	CTS013064 / PIO.3011F2-3-5-3-1-B-BBB/Ki45-B-B-B-B-B-B
CIMBL338	80.87	3.12	3.71	CTS013082 / PIO3011F2-5-3-1-3-BBBB/Nei402011-B-B-B-B-B-B
CIMBL339	49.39	2.31	2.91	CTS013118 / KTX3753F2-5-1-1-2-B-BBB/Nei402011-B-B-B-B-B-B
CIMBL340	46.1	2.17	2.61	CTS013132 / NS1(S)C1S5-261-7-3-1-2-1-1-BBBBB/Nei402004-B-B-B-B-B-B
CIMBL341	50.69	2.31	2.67	CTS013178 / SW1(S)C11-42-1-B-B-1-3-BBBB/Nei402011-B-B-B-B-B-B
CIMBL342	63.34	2.64	3.29	CA02402 / (24STE-5*24STE-17)-BBBB-###-B-3-B-1-BBB-B-B-B-B-B-B-B
CIMBL343	74.19	2.91	3.45	MIRT C4 PaP-D amxCUBA/GUAD. bulk mix-2-1-2-B-B-B-B-B
CIMBL344	49.18	missing data	missing data	POB. 45 amxMIRT C4 PaP-D am-1-1-1-B-B-B-B-B
CIMBL345	49.18	missing data	missing data	S98D031xCORPOICA H-108 (LASP 2*LASP 3) x CLA-44-2-1-1-B-B-B-B-B
CIMBL346	49.18	missing data	missing data	HS-8xCML-297 x CL-02410-2-1-1-B-B-B-B-B
CIMBL347	61.45	2.57	3.39	CL-02410 x CML-287xCL-02843 x CML-287-2-1-1-B-B-B-B-B
CIMBL348	34.71	1.84	2.09	CTS993050 CA00350 x CA00302xCTS 993004 CA00334 x CA00302-1-1-1-B-B-B-B-B
CIMBL349	34.53	1.82	2.05	(P63C2HC161-1-3-BB-2-BB-5-1-B*4-1 x P62C5HC2-1-2-2-1-1-B-4-B*5x(CML146 x CLQ-6203)-34-1-1xCML144)-1-1-1 -B-B-B-B
CIMBL350	39.94	1.99	2.43	(P84c3xP63C2HC5-1-3-1-B-2-1-B-#xCML159 x P62C3HC163-3-1-3-1-B-1-2-B*8 x CML156)-2-1-1 -B-B-B-B
CIMBL351	66.38	2.72	3.35	((CML-144*CML-159) x CML148x(CLQ-6203 x CL-04374)-B-25-2 x CML159)-1-2-1 -B-B-B-B
CIMBL352	42	2.06	2.43	((CML146 x CML150)-B-29-3 x CML144xCML264Q x CML273Q) -1-2-1 -B-B-B-B
CIMBL353	49.69	2.28	2.79	((CML146 x CL-04321)-B-12-2 x CLQ-6203xP5 (6304Q/6303Q)-B-6-1-3-3-BBB-B-B x P14 P62C2HC182-2-1-2-BB-3-1-## CML144)-1-1-1-B-B-B-B-B
CIMBL354	54.67	2.43	3.03	((CML146 x CML176)-B-43-1 x CML144x(CLQ-6203 x CL-04321)-B-21-1 x CML159)-1-1-1 -B-B-B-B
CIMBL355	69.28	2.79	3.39	((CML147 x CL-RCW01)-B-39-1 x CLQ-6203x(CML147 x CL-RCW01)-B-52-1 x CML144)-1-1-1 -B-B-B-B
CIMBL356	57.14	2.46	3.03	((CLQ-6203 x CL-04321)-B-21-1 x CML159xP63C2HC161-1-3-BB-2-BB-5-1-B*4-1 x P62C5HC2-1-2-2-1-1-B-4-BB-3-B-B)-2-1-1 -B-B-B-B
CIMBL357	34.74	1.85	1.93	((CML176 x CL-RCW01)-B-12-1 x CML159x(CML146 x CL-RCW01)-B-26-2 x CML144-1-2-1) -B-B-B-B
CIMBL358	27.13	1.65	1.71	(P72c1xP7 [2301Q/2403Q]-B-1-B-5-1-BBB-B x P10 P62C5HC2-1-2-2-1-1-B-4-BB-3-B-B)-1-1-1-B-B-B-B-B
CIMBL359	62.72	2.6	3.03	(P390bcoC3/254/247 F29-1-2-1-BxP63c2HC161-1-3-BB)-2-1-1-B-B-B-B-B
CIMBL360	49.18	missing data	missing data	(La Posta Seq C7-F96-1-1-1-1xP63c2HC161-1-3-BB)-2-2-1 -B-B-B-B
CIMBL361	49.18	missing data	missing data	(La Posta Seq C7-F96-1-5-1-1xP63c2HC161-1-3-BB)-2-1-1 -B-B-B-B
CIMBL362	31.03	1.75	2.09	(La Posta Seq C7-F103-2-2-2-2xCLQ-6203)-2-1-B-B-B-B-B
CIMBL363	42.06	2.06	2.59	CMSQ 993012xCML165 x CML161-2-1-1-B-B-B-B-B
CIMBL364	65.21	2.72	3.31	CLA11
CIMBL365	49.93	2.28	2.99	CLA146
CIMBL366	35.45	1.87	2.17	CLA83
CIMBL367	31.84	1.78	2.23	SRR-COSA4HC(25x41)-4-3-3-2-1-B-B-B-B
CIMBL368	28.46	1.68	1.91	SRR-C2SA6MH15-2-2-2-B
CIMBL369	41.77	2.03	2.39	CLA153
CIMBL370	44.01	2.11	2.87	CLA86
CIMBL371	42.88	2.09	2.59	(CLA222/CLA176)-S0-S1-S2B
CIMBL375	35.42	1.87	2.27	SRR-C2SA6MH15-2-3-2-B
CIMBL376	53.67	2.38	2.99	SRR-C2SA6MH20-2-1-1-B
CIMBL377	45.22	2.19	2.75	SRR-C2SA6MH20-2-1-2-B
CIMBL378	33.28	1.8	2.09	SRR-C2SA6MH76-4-1-2-B
CIMBL379	58.84	2.53	3.31	SRR-C2SA6MH53-1-1-3-B
CIMBL380	33	1.8	2.33	[(CML150*FAWNONTUXWHITE-69-2-1-4-S0b]#-S1-S2-16
CIMBL382	40.54	2.01	2.59	CL-02181-B
CIMBL383	34.37	1.87	2.55	MH05A-104B-1-1-BB-67/67 SEL ENF
CIMBL384	51.82	2.38	3.03	MH05A-28B-1-1-BB-67/69
CIMBL385	46.23	2.2	2.81	MH05A-27B-1-1-BB-69/68
CIMBL386	24.89	1.59	1.81	MH15-2-1-4B-69/71
CIMBL389	32.32	1.8	2.21	48169-S3-SEL07A-17A-17B-65/65
CIMBL390	42.13	2.06	2.67	CLQ6316
CIMBL391	50.7	2.32	3.11	CLQ-RCWQ10
CIMBL392	31.38	1.77	2.43	CLQRCWQ108
CIMBL393	41.46	1.99	2.16	CLQ-RCWQ117
CIMBL394	53.03	2.35	2.95	CLQ-RCWQ119
CIMBL395	37.92	1.95	2.45	CLQ-RCWQ120
CIMBL396	46.1	2.19	2.57	CLQ-RCWQ121
CIMBL397	52.73	2.37	2.93	CLQ-RCWQ122
CIMBL398	28.19	1.65	1.73	CLQ-RCWQ26
CIMBL399	24.95	1.6	1.43	CLQR-CWQ48
CIMBL400	29.11	1.7	1.75	CLQ-RCWQ83 = (CML146 x CML150)-B-32-1-2-B-1-B-B
CIMBL401	22.35	1.52	1.51	CL-RCW88
CIMBL402	39.97	2	2.47	CL-RCW95
CIMBL403	47.15	2.22	2.43	CLRCW96
CIMBL404	49.18	missing data	missing data	CL-RCW97
CIMBL405	35.2	1.84	2.23	CL-02450Q
CIMBL406	49.18	missing data	missing data	CLQ-G2508
CIMBL407	49.18	missing data	missing data	CLQ-RCYQ44
CIMBL408	43.59	2.13	2.75	CLQRCYQ47
CIMBL409	49.18	missing data	missing data	CLQRCYQ49
CIMBL410	49.18	missing data	missing data	CLQ-RCYQ58
CIMBL411	49.18	missing data	missing data	CLQ-RCYQ59
CIMBL412	49.18	missing data	missing data	CLQ-RCYQ60
CIMBL413	49.18	missing data	missing data	CLQ-RCYQ62
CIMBL414	49.18	missing data	missing data	CLQ-RCYQ63
CIMBL415	49.18	missing data	missing data	CLQ-RCYQ66
CIMBL416	49.18	missing data	missing data	CLQ-RCYQ67
CIMBL417	49.18	missing data	missing data	CLQ-S89YQ04
CIMBL418	49.18	missing data	missing data	CLQ-S89YQ06
CIMBL419	49.18	missing data	missing data	CL-02603
CIMBL42	59	2.39	2.95	(NC300/Tx772)-B-1-B2-B-B
CIMBL421	49.18	missing data	missing data	CL-G2502
CIMBL422	49.18	missing data	missing data	CL-02450
CIMBL424	49.18	missing data	missing data	CLRCY017
CIMBL425	49.18	missing data	missing data	CL-RCY034
CIMBL426	49.18	missing data	missing data	CL-RCY038
CIMBL427	49.18	missing data	missing data	CL-RCY039
CIMBL428	49.18	missing data	missing data	CL-RCY040
CIMBL429	49.18	missing data	missing data	CL-RCY041
CIMBL43	93.36	3.18	4.09	(P69Qc3HC107-1-1#-4-2#-4-B-B-1-4-B-B-B-B-B X CML 193)-B-B-2-B-B-B
CIMBL430	49.18	missing data	missing data	CL-RCY044
CIMBL432	49.18	missing data	missing data	KUI carotenoid syn-F25-3-2-B-B
CIMBL435	49.18	missing data	missing data	MAS[206/312]-23-2-1-1-B-B-B/[BETASYN]BC1-11-3-1-B-B-B
CIMBL65	27.52	1.78	2.17	CL-02841 Ac8928-40-1-1-1-1-B
CIMBL67	44.42	2.11	2.55	CL-G2606 G26SeqC1-149-1-1-2-1-2-1-BB
CIMBL68	23.72	1.7	2.17	CL-G2609 G26C23-75-1-1-2-1-B*5
CIMBL70	54.3	2.28	2.81	CL-G2611 G26SEQF135-3-3-1-1-1-2-BB
CIMBL72	34.7	1.89	2.29	CL-SCBY03
CIMBL73	37.84	2.01	2.51	CML 329/MBRC3 Am F25-2-1-1-B-B-B
CIMBL8	67.28	2.6	3.29	((B104/NC300)x(CML 415/B104))-4-2-B-B
CIMBL80	69.21	2.69	3.41	CTS013174 / SW1(S)C11-42-1-B-B-1-3-BBBB/Nei9202-B
CIMBL81	87.16	3.08	3.95	Cuba/Guad C3 F125-2-2-1-B-B-B
CIMBL82	66.36	2.62	3.35	Cuba/Guad C3 F42-2-1-1-B-B-B
CIMBL83	37.01	1.96	2.47	DTPYC9-F13-2-1-1-1-B
CIMBL86	55.3	2.29	2.85	DTPYC9-F116-2-1-1-1-B
CIMBL88	38.75	1.97	2.17	DTPYC9-F134-3-1-B
CIMBL9	42.6	2.07	2.53	((B104/NC300)x(CML285/B104))-2-3-B-B
CIMBL90	43.72	2.08	2.33	DTPYC9-F38-4-6-1-1-B
CIMBL92	51.76	2.26	2.69	DTPYC9-F46-3-9-1-2-B
CIMBL93	29	1.81	2.27	DTPYC9-F65-2-3-1-1-B
CIMBL99	27.77	1.73	2.01	LAMA2002-10-1-B
CM10	33.12	1.77	2.15	CML-10
CML101	38.59	2.05	2.75	CML-101
CML103	19.22	1.54	1.68	CML-103
CML107	48.27	2.23	2.63	CML-107
CML11	28.83	1.71	2.07	CML-11
CML112	84.92	3.07	4.01	CML-112
CML114	52.08	2.25	2.78	CML-114
CML115	53.65	2.29	2.97	CML-115
CML116	47.01	2.14	2.65	CML-116
CML118	34.44	1.81	1.86	CML-118
CML12	53.2	2.34	3.07	CML-12
CML121	53.65	2.38	3.07	CML-121
CML122	27.53	1.79	2.33	CML-122
CML127	61.23	2.56	3.43	CML-127
CML13	34.86	1.87	2.27	CML-13
CML130	100.67	3.44	4.23	CML-130
CML132	42.41	2.02	2.46	CML-132
CML133	57.95	2.41	3.07	CML-133
CML134	65.82	2.59	3.43	CML-134
CML135	46.49	2.13	2.52	CML-135
CML138	19.94	1.53	1.67	CML-138
CML139	40.49	1.98	2.38	CML-139
CML140	49.94	2.32	2.99	CML-140
CML141	56.78	2.44	3.07	CML-141
CML142	58.9	2.49	3.07	CML-142
CML144	27.18	1.64	1.91	CML-144
CML147	52.05	2.29	2.95	CML-147
CML15	39.44	1.98	2.67	CML-15
CML150	41.72	2.02	2.61	CML-150
CML153	68.86	2.77	3.59	CML-153
CML154	84.31	3.15	3.68	CML-154
CML157	53.34	2.32	2.63	CML-157
CML159	39.49	1.98	2.43	CML-159
CML16	43.73	2.07	2.59	CML-16
CML161	39.62	1.98	2.29	CML 161
CML162	58.33	2.46	2.95	CML-162
CML163	34.39	1.82	2.03	CML-163
CML165	43.6	2.1	2.54	CML-165
CML166	43.55	2.11	2.51	CML-166
CML169	50.66	2.25	2.51	CML-169
CML17	64.6	2.61	3.15	CML-17
CML170	35.84	1.86	2.15	CML-170
CML171	47.15	2.15	2.71	CML-171
CML172	53.09	2.3	2.91	CML-172
CML173	66.44	2.62	3.17	CML-173
CML174	86.26	3.13	3.83	CML-174
CML175	63.1	2.58	3.27	CML-175
CML180	43.1	2.04	2.52	CML-180
CML182	25.48	1.69	2.09	CML-182
CML185	71	2.76	3.46	CML-185
CML187	45.16	2.14	2.68	CML-187
CML19	59.33	2.51	3.03	CML-19
CML191	52.94	2.36	2.92	CML-191
CML192	34.05	1.91	2.49	CML-192
CML196	55.76	2.38	3.03	CML-196
CML20	54.32	2.35	2.79	CML-20
CML201	40.49	1.99	2.43	CML-201
CML202	59.67	2.52	2.86	CML-202
CML204	32.23	1.78	1.96	CML-204
CML206	23.24	1.54	1.67	CML-206
CML208	24.58	1.59	1.83	CML-208
CML216	38.81	1.99	2.63	CML-216
CML218	55.17	2.41	2.87	CML-218
CML22	67.69	2.72	3.47	CML-22
CML220	60.47	2.51	3.51	CML-220
CML221	72.3	2.86	3.51	CML-221
CML222	62.86	2.58	3.15	CML-222
CML223	64.11	2.61	3.47	CML-223
CML225	34.04	1.86	2.63	CML-225
CML226	49.76	2.29	2.87	CML-226
CML228	51.05	2.28	2.87	CML-228
CML229	49.18	missing data	missing data	CML-229
CML23	47.41	2.22	2.83	CML-23
CML230	69.69	2.8	3.39	CML-230
CML231	61.19	2.57	3.07	CML-231
CML232	65.42	2.66	3.27	CML-232
CML238	46.04	2.11	2.43	CML-238
CML24	65.93	2.63	3.27	CML-24
CML248	76	2.93	3.63	CML-248
CML249	46.61	2.16	2.75	CML-249
CML251	50.29	2.29	2.71	CML-251
CML252	68.4	2.78	3.29	CML-252
CML253	54.14	2.38	2.83	CML-253
CML254	43.42	2.09	2.47	CML-254
CML257	61.45	2.53	3.28	CML-257
CML258	36.72	1.9	2.43	CML-258
CML259	31.58	1.73	1.91	CML-259
CML26	49.18	missing data	missing data	CML-26
CML260	38.05	1.92	2.51	CML-260
CML261	59.2	2.47	3.07	CML-261
CML265	48.64	2.23	2.75	CML-265
CML268	38.21	1.94	2.51	CML-268
CML27	54.14	2.37	3.11	CML-27
CML270	39.18	1.95	2.23	CML-270
CML271	47.32	2.21	2.79	CML-271
CML274	46.56	2.16	2.71	CML-274
CML279	65.98	2.64	3.35	CML-279
CML28	49.78	2.22	2.63	CML-28
CML280	29.97	1.72	2.05	CML-280
CML281	42.58	2.06	2.67	CML-281
CML282	49.18	missing data	missing data	CML-282
CML283	49.18	missing data	missing data	CML-283
CML285	49.18	missing data	missing data	CML-285
CML286	43.66	2.09	2.65	CML-286
CML287	62.09	2.58	3.29	CML 287
CML289	49.18	missing data	missing data	CML-289
CML29	49.18	missing data	missing data	CML-29
CML290	47.5	2.18	2.79	CML-290
CML292	42.27	2.08	2.63	CML-292
CML295	45.58	2.17	2.35	CML-295
CML298	23.24	1.54	1.59	CML-298
CML3	39.59	1.93	2.35	CML-3
CML306	51.04	2.24	2.67	CML-306
CML307	32.03	1.78	2.23	CML-307
CML31	70.76	2.79	3.51	CML-31
CML310	59	2.47	2.95	CML-310
CML316	76.88	2.88	3.46	CML-316
CML317	48.5	2.23	2.65	CML-317
CML319	27.5	1.72	2.05	CML-319
CML32	43.49	2.08	2.87	CML-32
CML320	48.04	2.23	2.92	CML-320
CML321	59.34	2.43	3.02	CML 321
CML324	75.38	2.84	3.59	CML-324
CML327	73.54	2.76	3.3	CML-327
CML331	73.58	2.77	3.49	CML-331
CML333	70.5	2.71	3.52	CML-333
CML334	41.28	2.04	2.68	CML-334
CML338	74.99	2.85	3.7	CML-338
CML340	57.28	2.42	3.19	CML 340
CML341	51.31	2.28	2.95	CML-341
CML343	56.19	2.44	3.11	CML 343
CML344	45.72	2.11	2.83	CML 344
CML360	48.39	2.21	2.78	CML-360
CML361	69.8	2.72	3.39	CML-361
CML364	53.08	2.38	2.91	CML-364
CML366	61.57	2.54	3.39	CML-366
CML367	46.95	2.13	2.46	CML-367
CML37	39.51	1.95	2.43	CML-37
CML371	52.6	2.31	2.7	CML-371
CML372	64.96	2.6	3.41	CML-372
CML374	41.37	2.07	2.38	CML-374
CML377	24.6	1.66	2.07	CML-377
CML378	58.51	2.49	3.1	CML-378
CML379	22.5	1.62	1.88	CML-379
CML38	27.31	1.66	1.99	CML-38
CML381	48.53	2.2	2.81	CML-381
CML382	23.05	1.61	1.89	CML-382
CML384	29.49	1.75	2.12	CML-384
CML386	40.35	1.97	2.39	CML-386
CML387	31.07	1.75	2.15	CML-387
CML39	42.07	2	2.43	CML-39
CML395	31.82	1.79	2.27	CML395
CML397	32.36	1.81	2.51	CML-397
CML4	59.8	2.51	3.27	CML-4
CML400	42	2.04	2.47	CML-400
CML401	51.31	2.26	2.79	CML-401
CML402	57.17	2.44	3.03	CML-402
CML403	56.77	2.5	3.11	CML-403
CML404	42.07	2.04	2.55	CML-404
CML406	49.9	2.26	2.79	CML-406
CML407	63.51	2.61	3.15	CML-407
CML408	26.29	1.6	1.67	CML-408
CML410	27	1.66	2.03	CML-410
CML411	59.96	2.55	3.03	CML-411
CML412	46.69	2.14	2.87	CML-412
CML413	34.71	1.85	2.55	CML-413
CML415	39	1.93	2.23	CML-415
CML416	33.8	1.81	2.07	CML-416
CML418	77.78	3	3.95	CML-418
CML419	48.17	2.18	2.67	CML-419
CML422	23.8	1.57	1.67	CML-422
CML424	55.91	2.46	3.19	CML-424
CML425	28.25	1.71	1.79	CML-425
CML426	57.37	2.47	2.99	CML-426
CML427	49.62	2.28	2.67	CML-427
CML428	25.85	1.61	1.63	CML-428
CML429	36.13	1.89	2.15	CML-429
CML43	39.09	1.99	2.47	CML-43
CML430	60.83	2.51	2.99	CML-430
CML431	65.14	2.67	3.39	CML-431
CML432	58.65	2.51	3.35	CML-432
CML433	35.79	1.86	2.27	CML-433
CML435	72.33	2.78	3.52	CML-435
CML438	49.62	2.22	2.88	CML-438
CML441	59.85	2.69	3.46	CML441
CML442	48.96	2.11	2.68	CML442
CML446	61.47	2.53	3.35	CML-446
CML448	66.49	2.71	3.31	CML-448
CML449	33.33	1.84	1.95	CML-449
CML450	51.7	2.31	2.79	CML-450
CML454	54.2	2.36	2.95	CML 454
CML465	25.06	1.58	1.67	AMATLC0HS71-1-1-2-1-1-1-BBBB-B-B-B
CML466	58.9	2.52	3.13	CML-466
CML467	30.36	1.72	1.85	CML-467
CML468	49.18	missing data	missing data	CML-468
CML469	57.39	2.46	2.91	CML-469
CML47	39.39	1.96	2.31	CML-47
CML470	63.92	2.64	3.43	CML-470
CML471	58.91	2.5	3.39	CML-471
CML472	49.18	missing data	missing data	CML-472
CML473	35.19	1.89	2.36	CML-473
CML474	27.49	1.69	2.15	CML-474
CML475	57.08	2.48	2.88	CML-475
CML478	42.82	2.07	2.43	CML-478
CML48	64.75	2.65	3.51	CML-48
CML481	53.84	2.37	2.75	CML-481
CML482	64.45	2.65	3.31	CML-482
CML487	66.78	2.71	3.54	CML-487
CML488	43.31	2.09	2.71	CML-488
CML49	56.56	2.46	3.03	CML-49
CML491	38.27	1.96	2.45	(6207QB/6207QA)-1-4-#-2-2-B-B-B
CML492	49.18	missing data	missing data	CML-492
CML493	35.69	1.81	1.83	CML493, CLQ-6601
CML494	40.42	1.99	2.39	CML 494, CL-04365
CML495	24.58	1.58	1.66	CML 495, CL-RCW01
CML496	33.12	1.81	2.26	CML-496
CML5	39.99	1.97	2.47	CML-5
CML50	46.9	2.15	2.87	CML-50
CML51	45.17	2.09	2.51	CML-51
CML68	58.59	2.47	2.95	CML-68
CML69	46.97	2.15	2.73	CML-69
CML80	45.86	2.12	2.84	CML-80
CML84	59.01	2.47	3.1	CML-84
CML85	42.72	2.01	2.33	CML-85
CML87	83.13	3.05	3.88	CML-87
CML88	80.71	3.02	3.72	CML-88
CML89	78.01	2.94	3.62	CML-89
CML9	58.08	2.46	2.99	CML-9
CML92	72.82	2.77	3.6	CML-92
CML94	79.27	2.9	3.62	CML-94
CML95	56.63	2.48	3.22	CML-95
CML96	59.3	2.45	3.07	CML-96
CML97	55.33	2.43	3.1	CML-97
CML98	87.31	3.14	3.68	CML-98
CML99	30.69	1.75	1.94	CML-99
DTMA-1	63.35	2.57	3.11	[CML444/CML395//DTPWC8F31-4-2-1-6]-2-1-1-1-B*4
DTMA-10	42.2	1.84	1.86	CIMCALI8843/S9243-BB-#-B-5-1-BB-2-3-4
DTMA-100	62.07	2.65	3.43	P590 C7 Blancos F156-1-2-1-B-B-BB-B
DTMA-101	58.47	2.48	3.28	P590 C7 Blancos F27-1-1-2-B-B-BB-B
DTMA-102	56.72	2.37	2.68	P502c2-185-3-4-1-3-B-1-BxCML311/CML321xMBRC1Bc F114-1-1-1-B-B-B-B-1-1-B-B-B-B
DTMA-103	36.93	1.81	2.21	POB.502 c3 F2 10-3-2-1-BBBBBB-B
DTMA-104	47.04	2.17	2.7	CML-322 Recy W89[L/LMBR]17-B-5-3-1-4-B*4xMBR-ET(W) C1 F139-2-1-B-2-B*7-1-B -B
DTMA-105	46.6	2.18	3	[G16SeqC1F47-2-1-2-1-BBBB-B-xP84c1 F27-4-1-6-B-5-B] F23-1-3-1-1 x [KILIMA ST94A]-30/MSV-03-2-10-B-1-B-B-xP84c1 F27-4-1-6-B-5-B]-2-1-B/CML395]-1-1
DTMA-106	41.19	2.02	2.43	[G16SeqC1F47-2-1-2-1-BBBB-B-xP84c1 F27-4-1-6-B-5-B] F23-2-1-2-3 x P43C9-1-1-1-1-1-BBBB-1-xP84c1 F26-2-2-6-B-3-B]-2-1-B/CML395]-1-1
DTMA-107	49.71	2.25	2.7	[MBR C6 Bc F395-1-B-#-2-2-B-B-B-B-B/CML312SR]-1-1
DTMA-108	66.85	2.74	3.23	[M37W/ZM607#bF37sr-2-3sr-6-2-X]-8-2-X-1-BB-B-xP84c1 F27-4-3-3-B-1-B] F29-1-2-1-6 x [KILIMA ST94A]-30/MSV-03-2-10-B-1-B-B-xP84c1 F27-4-1-6-B-5-B]3-1-2-B/CML442]-1-1
DTMA-109	42.26	2.06	2.41	[M37W/ZM607#bF37sr-2-3sr-6-2-X]-8-2-X-1-BB-B-xP84c1 F27-4-3-3-B-1-B] F29-1-1-1-7 x [KILIMA ST94A]-30/MSV-03-2-10-B-1-B-B-xP84c1 F27-4-1-6-B-5-B]-1-3-B/CML312SR]-1-1
DTMA-11	20.49	1.34	1.59	CIMCALI8843/S9243-BB-#-B-5-1-BB-4-1-3
DTMA-110	40.2	1.92	2.18	[MBR C5 Bc F14-2-2-3-B-B-BxG16SeqC1F47-2-1-2-1-BBBBB-B-1-2-B-B-B/CML395]-1-1
DTMA-111	43.86	1.99	2.42	[[KILIMA ST94A]-30/MSV-03-1-10-B-1-B-B-1xP84c1 F27-4-1-6-B-5-B] F8-3-2-2-1 x G16SeqC1F47-2-1-2-1-BBBB-B-xP84c1 F26-2-2-6-B-3-B]-3-1-B/CML395]-1-1
DTMA-112	36.92	1.91	2.47	[Pob.SEW-HG"B"c0F39-1-1-1-1xMBR C5 Bc F22-2-1-4-B-B-B-B-2-2-B-B-B/CML442]-1-1
DTMA-113	54.98	2.44	3.15	[MBR Et/MBR Bc C1 F4-1-1-3-B-B-B-Bx1760B B1 Bco x Comp.-B-1-1-1-1-B-B-B/CML395]-1-1
DTMA-114	42.36	2	2.57	[P591c4 F31-1-1-2-B-B-B/CML312SR]-1-1
DTMA-115	52.74	2.34	3.05	[Cuba/Guad C3 F34-2-1-1-B-B-B x CML264Q]-1-1
DTMA-116	43	2.04	2.56	[MBR-ET(W) C1 F139-2-1-B-2-B-B-B-B-B-BxMBR C5 Bc F13-3-1-2-B-B-B-B-1-2-B-B-B x CML264Q]-1-1
DTMA-117	42.85	2.07	2.85	[P591c4 1y2 GEN F23-1-1-1-B-B-B x CML486]-1-1
DTMA-118	63.19	2.61	3.1	[Cuba/Guad C3 F44-1-3-2-B-B-B x CML486]-1-1
DTMA-119	64.46	2.61	3.23	[200-7 x MAIZ SAN ANDRES-F1-B-xP84c1 F26-2-2-4-B-2-B] F93-3-2-1-3 x P43C9-1-1-1-1-1-BBBB-1-xP84c1 F26-2-2-6-B-3-B]-1-1-B x CML486]-1-1
DTMA-12	24.77	1.44	1.82	CIMCALI8843/S9243-BB-#-B-5-1-BB-4-3-3
DTMA-120	66.2	2.69	3.65	[CML 329/MBR C3 Am F103-1-1-2-B-B x CML486]-1-1
DTMA-121	61.43	2.67	3.6	[(87036/87923)-X-800-3-1-X-1-B-B-1-1-1-B-B-xP84c1 F26-2-2-4-B-2-B] F47-3-1-1-3 x M37W/ZM607#bF37sr-2-3sr-6-2-X]-8-2-X-1-BB-B-xP84c1 F27-4-3-3-B-1-B]-3-2-B x P33c3 F64-1-1-4-BB]-1-1
DTMA-122	44.95	2.14	2.85	[[KILIMA ST94A]-30/MSV-03-2-10-B-1-B-B-xP84c1 F26-2-2-6-B-3-B] F17-1-2-1-1 x P43C9-1-1-1-1-1-BBBB-1-xP84c1 F26-2-2-6-B-3-B]-2-2-B x CML486]-1-1
DTMA-123	62.63	2.65	3.47	[M37W/ZM607#bF37sr-2-3sr-6-2-X]-8-2-X-1-BB-B-xP84c1 F27-4-3-3-B-1-B] F29-1-2-2 x [KILIMA ST94A]-30/MSV-03-101-08-B-B-1xP84c1 F27-4-1-4-B-3-B] F2-1-2-1-1-1-B x CML486]-1-1
DTMA-124	59.06	2.4	2.43	[(87036/87923)-X-800-3-1-X-1-B-B-1-1-1-B-B-xP84c1 F26-2-2-4-B-2-B] F47-3-1-1-3 x M37W/ZM607#bF37sr-2-3sr-6-2-X]-8-2-X-1-BB-B-xP84c1 F27-4-3-3-B-1-B]-3-1-B x CML486]-1-1
DTMA-125	50.84	2.3	2.86	[M37W/ZM607#bF37sr-2-3sr-6-2-X]-8-2-X-1-BB-B-xP84c1 F27-4-3-3-B-1-B] F29-1-2-1-4 x (87036/87923)-X-800-3-1-X-1-B-B-1-1-1-B-B-xP84c1 F26-2-2-4-B-2-B]-1-1-B x CML486]-1-1
DTMA-126	55.01	2.43	2.86	[G16SeqC1F47-2-1-2-1-B*5xP84c1 F26-2-2-6-B-3-B]F25-2-3-1x [KILIMAST94A]-30/MSV-03-101-08-B-B-1xP84c1 F27-4-1-4-B-3-B] F2-1-2-2-4-2-B x CML161]-1-1
DTMA-127	61.03	2.45	3	P390amC3/285x287 F73-3-2-3xMIRTC5Am F96-1-1-1-3-1)-1-1 -B-B-B-B
DTMA-128	68.28	2.69	3.39	CL-02836 / Pop.28C9HC113-3-1-4-B*8-B-BBBB
DTMA-129	47.44	2.2	2.48	CA00344 / PAC777F2-6-1-1-BB-B-B-BB
DTMA-13	27.67	1.64	1.81	CIMCALI8843/S9243-BB-#-B-5-1-BB-4-3-4
DTMA-130	58.35	2.54	2.9	DTPYC9-F46-3-9-1-1-B-B-B
DTMA-131	75.67	2.96	3.62	CA00360 / Pio3011F2-3-5-6-1-B-BBB-B-B-B-B
DTMA-132	52.29	2.33	2.49	P502 C3 F2-22-7-5-1-BB
DTMA-133	23.73	1.55	1.81	POB.501c3 F2 13-8-2-1-BBBB
DTMA-134	36.82	1.87	2.4	MBR C5 Bc F4-1-2-1-BB
DTMA-135	54.81	2.25	2.58	95S43SR HG"A"-94-1-1-1-B-B-B-B-B
DTMA-136	41.51	1.98	2.26	POB.502c3 F2 9-14-1-2-B-B-B
DTMA-137	25.75	1.57	1.58	POB.502c3 F2 26-12-1-2-B-B-B-B
DTMA-138	68.6	2.63	3.12	P501c1#-500-2-1-2-2-2-1-2-BB-2-BBB
DTMA-139	42.98	2.04	2.46	P44 C10MH8-30-4-B-4-1-B-B-B-B-
DTMA-14	23.68	1.43	1.64	[[CML198/ZSR923S4BULK-2-2-X-X-X-X-1-BB]-3-3-1-1-B/CML395//DTPWC8F31-1-1-2-2-BBBB]-4-2-5-1-1-B-2-2-1
DTMA-140	43.39	2.06	2.64	[P44 c8 FS 158-3-2--4-1-B-B X CML-321]F2-38-1-BB
DTMA-141	51.84	2.3	2.71	P502c1#-771-2-2-3-B-1-1xCML-176]F2-1-1-2-3-B-B-B-B
DTMA-142	40.61	1.94	2.29	P502c1#-771-2-2-3-B-1-1xCML-176]F2-61-4-2-2-B-B-B-B
DTMA-143	39.43	1.95	2.41	[CML-384 X CML-176](F3)100-2-7-B-B
DTMA-146	49.18	missing data	missing data	[CML-384 X CML-176]F3-107-3-1-1-B-B-B
DTMA-147	38.13	1.95	2.44	CML-311
DTMA-148	24.65	1.58	1.84	CML-322
DTMA-149	52.17	2.27	2.31	CML-370
DTMA-152	42.03	2.01	2.54	CML-376
DTMA-153	68.05	2.76	3.37	CML-330
DTMA-154	59.84	2.57	3.4	CML-332
DTMA-155	23.64	1.55	1.96	CML-483
DTMA-156	41.98	2.03	2.75	CML-484
DTMA-158	38.68	1.97	2.5	CML-329/MBR c2 am F14-2-BBBB
DTMA-159	50.61	2.29	2.96	90[SPMATC4/P500(SELY)]#-B-4-2-B-B
DTMA-160	39.66	1.99	3.03	90[SPMATC4/P500(SELY)]#-B-48-4-B
DTMA-161	63.28	2.6	2.79	POB.45c8-32-1-1-1-B
DTMA-164	49.18	missing data	missing data	[89[G25Qc1(STE)18S5/Mo176 o2/o2 2-BB]-B-4-4-1-1-4-B*7
DTMA-165	71.64	2.84	3.54	S87P69Q(SIYF) 109-1-1-4-B
DTMA-166	52.83	2.4	3.14	(CML-329 X CML-287)-F2-11-1-BBB
DTMA-167	71.92	2.85	3.24	P147-#136-5-1-B-1-BBB
DTMA-168	48.94	2.15	2.92	CML-323
DTMA-169	54.07	2.46	3.31	CML-325
DTMA-17	25.22	1.47	1.71	[CML312/CML445//[TUXPSEQ]C1F2/P49-SR]F2-45-3-2-1-BBB]-1-2-1-1-2-BBB-B
DTMA-170	87.45	3.44	3.94	CML-326
DTMA-171	51.01	2.3	2.64	CML-328
DTMA-172	47.61	2.14	2.7	CML-486
DTMA-174	39.98	1.96	2.43	CLQ-RCWQ39=(CML159*CML144)-B-27-1-2-B*3
DTMA-175	55.78	2.27	2.63	CLQ-6211=P62QC6HC13-1-3-BBB-6-B-7-6-BBBB-7-9-B-B-B-B
DTMA-176	49.17	2.19	2.79	CLQ-RCWQ103=(CML150xCML254)-B-16-2-2-2-B-B-B
DTMA-177	73.51	2.84	3.41	CLQ-RCWQ105=(CML247 x (CLQ-6203xCL-04321)-B-7-1-2)-B-6-1-3-B-B-B
DTMA-178	51.46	2.34	2.88	CLQ-RCWQ106=(CML247 x (CLQ-6203xCL-04321)-B-7-1-2)-B-22-1-1-2-B-B-B
DTMA-179	53.6	2.36	3.13	CL-07306=P73TLC3#-74-2-6-1-5-##-B
DTMA-18	32.22	1.72	2.17	MAS[MSR/312]-117-2-2-1-B*4
DTMA-180	53.74	2.28	2.81	CML-499=(CL-04345*CL-274)-B-15-1-2-B*6-B
DTMA-181	56	2.26	2.87	CML269=P25STEC1F13-6-1-1-#-BBB-f-##-B*6-B
DTMA-182	38.07	1.9	2.51	CML-498=(CML265/CL-00303)-S7/CML264)-B-8-1-3-B*9
DTMA-183	53.02	2.27	2.84	CL-02143 P21C6S1MH247-5-B-1-1-2-BBB-1-##-B*10
DTMA-184	40.82	1.91	1.85	CL-04374=P43Cameroon-4-1-1-1-1-3-3-B*7-B
DTMA-185	49.73	2.18	2.91	CML-477=P43 POSTA SEQ C3-S2-1-2-B-BBBBB-10-B-B
DTMA-186	68.33	2.69	3.09	CL-SPLW04=SPLC7F254-1-2-3-2-1-B*6-B
DTMA-187	48.52	2.21	2.58	CL-RCW81=(CL-RCW01xCML-401)-B-6-B-1-BBB-B
DTMA-188	50.96	2.18	2.78	CL-RCW87=(CL-04321 xCML-401)-B-19-2-1-BB-B
DTMA-189	24.65	1.48	1.71	CL-02520=P25C6H37-1-1-1-B-2-1-2-BBB-B
DTMA-19	32.55	1.75	1.86	[CML312/CML445//[TUXPSEQ]C1F2/P49-SR]F2-45-3-2-1-BBB]-1-2-1-1-1-BBB-B
DTMA-190	59.17	2.43	2.82	CLQ-RCYQ40 = (CML165 x CLQ-6203)-B-9-1-1-B*8
DTMA-191	66.55	2.72	3.33	CLQ-RCYQ28=(CLQ6502*CLQ6601)-B-34-2-2-B*6-B
DTMA-192	43.33	2.06	2.32	CLQ-RCYQ54=(CML176 x CL-G2501)-B-3-1-B-B-B
DTMA-193	71.64	2.75	2.83	CL-RCY015 = (CML-285*CL-00356)-B-1-1-B*9
DTMA-194	54.88	2.41	3.05	CL-RCY016= (CL-00331*CML-287)-B-6-2-3-B*8-B
DTMA-195	40.4	1.95	2.48	CL-RCY018=(CL-03618*CML-287)-B-13-1-1-B*5-B
DTMA-196	67.26	2.69	3.04	CL-RCY023 = (CL-02439*CML-286)-B-1-2-2-B*8
DTMA-197	79.6	3.19	3.71	CL-RCY007=PIO3011F2-3-5-6-1-B*5-B
DTMA-199	27.03	1.6	1.98	CML-497=[CL-00331*v]-3-B-3-2-1-B*6
DTMA-2	48.3	2.16	2.52	[SYN-USAB2/SYN-ELIB2]-12-1-1-2-BBB
DTMA-20	70.71	2.86	3.19	[CML312/CML444//[DTP2WC4H255-1-2-2-BB/LATA-F2-138-1-3-1-B]-1-3-2-3-B]-2-1-2-BB-B
DTMA-200	33.45	1.64	2.13	CL-02725=P27(FRRS)C1-248-B-1-B*4
DTMA-201	37.2	1.83	2.75	CML-452=Ac8328BNC6-166-1-1-1-B*9-B
DTMA-202	74.7	2.92	3.26	CL-RCY031=(CL-02410*CML-287)-B-9-1-1-2-B*7
DTMA-203	45	2.08	2.53	CML-479=(P24STE-5*24STE-17)-BBBB-###-B-3-B-1-B*7-B
DTMA-204	53.81	2.37	2.66	CL-04935=(PR8549xP23C2)-5-1-3-B*14-B-B-B-B
DTMA-205	32.65	1.72	2.05	CL-04934 = (P49C2MH12-5-4xP23C2-11-1)-2-2-2-BBBBBBB
DTMA-206	73.73	2.88	3.54	CL-G1624=G16C23H173-1-2-B-3-2-B*7
DTMA-207	49.44	2.09	2.44	CL-G1628=G16BNSeqC0F118-1-1-4-2-B*4-B
DTMA-208	46.33	2.09	2.46	CL-G1632=G16C20H144#-3-3-1-B*7-B
DTMA-209	50.02	2.12	2.51	CL-P10201 =P102 C6 S2(B)-34-2-BB
DTMA-21	44.43	1.88	2.13	[CML312/[TUXPSEQ]C1F2/P49-SR]F2-45-3-2-1-BB//INTA-F2-192-2-1-1-1-BBBB]-1-5-1-1-2-BB-B
DTMA-210	75.16	2.94	3.35	CL-G1829=G18C23-61-3-1-1-B*7
DTMA-211	55.38	2.33	2.7	CL-G1837=G18SeqC2-F141-2-2-1-1-1-2-##-2-B*4
DTMA-212	55.83	2.44	3.35	CL-G1839=G18SeqC3-17-1-1-2-2-B*5
DTMA-213	67.4	2.83	3.46	CL-G1844=G18SeqC3F245-2-2-2-1-1-B*4
DTMA-214	75.17	2.93	3.53	CML-423=G18C19MH100#-4-1-1-B*14
DTMA-215	34.7	1.81	2.37	CML-421=P31DMR#1-55-2-3-2-1-B*18-B
DTMA-216	39.7	1.88	2.57	CML-342=LPSEQC3-H1-2-2-3-2-1-#-#-B-B
DTMA-217	65.42	2.6	3.34	DTPWC9-F24-4-3-1-B-B-B
DTMA-219	56.36	2.48	2.98	DTPWC9-F73-2-1-1-1-B-B-B
DTMA-22	55.74	2.27	2.49	P501SRc0-F2-47-3-2-1-B-B
DTMA-220	66.54	2.65	3.39	DTPWC9-F2-3-1-1-1-B-B-B
DTMA-221	49.86	2.23	2.48	DTPWC9-F109-2-6-1-1-B-B-B
DTMA-222	43.59	2.07	2.57	DTPWC9-F31-1-3-1-1-B-B-B
DTMA-223	48.56	2.26	3.13	DTPWC9-F2-3-2-1-1-B-B-B
DTMA-224	44.69	2.04	2.69	DTPWC9-F67-1-2-1-2-B-B-B
DTMA-225	76.65	3.12	3.57	DTPWC9-F24-2-3-1-1-B-B-B
DTMA-226	58.39	2.49	3.1	DTPWC9-F66-2-1-1-2-BB
DTMA-227	51.71	2.35	2.85	DTPWC9-F104-5-4-1-1-B-B-B
DTMA-228	57.65	2.49	3.18	DTPWC9-F103-2-1-1-1-B-B-B
DTMA-229	63.44	2.56	3.35	DTPWC9-F128-1-1-1-1-B-B-B
DTMA-230	42.48	2.02	2.82	DTPWC9-F17-1-3-1-1-B-B
DTMA-231	40.18	1.96	2.37	DTPYC9-F143-5-4-1-2-B-B-B
DTMA-232	58.48	2.43	3.22	DTPYC9-F11-2-3-1-2-B-B-B
DTMA-233	44.27	2	2.31	DTPYC9-F46-3-4-1-1-B-B-B
DTMA-234	62.34	2.62	2.94	DTPYC9-F74-1-1-1-1-B-B-B
DTMA-235	40.51	1.93	2.48	DTPYC9-F102-4-5-1-1-B-B-B
DTMA-237	46.12	2.06	2.46	DTPYC9-F46-1-2-1-1-B-B
DTMA-238	42.4	1.99	2.34	DTPYC9-F46-1-2-1-2-B-B
DTMA-239	54.26	2.31	2.6	DTPYC9-F143-1-6-1-B-B
DTMA-24	41.57	1.98	2.49	[CML444/CML395//DTPWC8F31-1-1-2-2-BB]-4-2-2-2-2-BB-B
DTMA-240	43.03	1.99	2.69	DTPYC9-F114-2-4-1-2-B-B
DTMA-242	57.39	2.34	3.27	La Posta Seq C7-F102-1-3-1-1-B-B-B
DTMA-243	58.8	2.46	3.36	La Posta Seq C7-F31-2-4-1-1-B-B-B
DTMA-244	60.07	2.51	2.7	La Posta Seq C7-F125-2-1-1-2-B-B-B
DTMA-245	74.21	3.06	3.46	La Posta Seq C7-F64-2-4-1-1-B-B-B
DTMA-246	48.85	2.25	2.59	La Posta Seq C7-F64-1-1-1-1-B-B-B
DTMA-247	75.71	3.12	3.43	La Posta Seq C7-F96-1-2-1-1-B-B-B
DTMA-248	58.53	2.53	2.96	La Posta Seq C7-F123-3-1-1-2-B-B-B
DTMA-249	54.04	2.29	2.81	La Posta Seq C7-F180-1-2-2-1-B-B-B
DTMA-25	43.46	2.09	2.37	[CML444/CML395//DTPWC8F31-1-1-2-2-BB]-4-2-2-2-1-BB-B
DTMA-250	44.75	2.16	2.63	La Posta Seq C7-F71-1-2-1-1-B-B-B
DTMA-251	46.83	2.05	2.71	La Posta Seq C7-F18-3-2-1-1-B-B-B
DTMA-252	44.97	2.16	2.41	La Posta Seq C7-F71-1-2-1-2-B-B-B
DTMA-253	62.98	2.63	3.14	La Posta Seq C7-F31-2-3-1-1-B-B-B
DTMA-254	49.55	2.26	2.52	La Posta Seq C7-F64-1-1-1-2-B-B-B
DTMA-255	42.97	2.02	2.62	La Posta Seq C7-F103-2-1-1-1-B-B-B
DTMA-256	58.79	2.49	3.18	La Posta Seq C7-F103-2-2-2-1-B-B-B
DTMA-257	49.04	2.23	3.06	La Posta Seq C7-F86-3-1-1-1-B-B-B
DTMA-258	53.73	2.41	2.75	La Posta Seq C7-F96-1-6-2-1-B-B-B
DTMA-259	55.33	2.43	3.48	La Posta Seq C7-F32-1-3-1-1-B-B-B
DTMA-26	30.49	1.57	1.81	P502SRC0-F2-54-2-3-1-B
DTMA-260	47.99	2.17	2.81	La Posta Seq C7-F12-2-1-1-1-B-B-B
DTMA-261	44.69	2.06	2.7	La Posta Seq C7-F180-3-1-1-1-B-B-B
DTMA-262	42.65	1.97	2.52	La Posta Seq C7-F86-1-1-1-1-B-B-B
DTMA-263	68.78	2.76	3.13	La Posta Seq C7-F96-1-1-1-B-B
DTMA-264	83.79	3.24	3.74	La Posta Seq C7-F96-1-2-1-2-B-B
DTMA-265	68.95	2.82	3.44	La Posta Seq C7-F96-1-2-1-3-B-B
DTMA-266	53.51	2.28	3	La Posta Seq C7-F180-1-1-2-1-B-B
DTMA-267	42.97	2.13	3.19	La Posta Seq C7-F152-1-1-2-1-B-B
DTMA-268	25.87	1.62	2.07	La Posta Sequia C7-F33-1-2-1-B-B
DTMA-269	50.11	2.26	2.92	DTPWC9-F2-3-2-1-B-B-B
DTMA-27	55.46	2.14	2.19	P502-SRc0-F2-54-2-2-1-B-B
DTMA-270	48.13	2.2	2.94	DTPWC9-F32-1-5-1-B-B-B
DTMA-271	46.91	2.19	2.61	DTPWC9-F67-2-2-1-B-B-B
DTMA-272	48.95	2.19	2.47	DTPWC9-F18-1-3-1-2-B-B-B
DTMA-274	45.74	2.14	2.83	DTPWC9-F2-3-1-1-B-B
DTMA-275	41.5	2.06	2.54	DTPWC9-F55-1-1-1-3-B-B
DTMA-276	49.31	2.25	3.08	DTPYC9-F125-2-8-1-1-B-B-B
DTMA-277	31.15	1.65	2.27	DTPYC9-F13-2-1-1-2-B-B-B
DTMA-28	52.99	2.3	2.6	CML-489/CML444//ZM521B-66-4-1-1-1-BB]-7-3-1-B
DTMA-280	70.05	2.76	3.43	DTPYC9-F38-4-3-1-2-B-B-B
DTMA-281	40.8	2.01	2.26	DTPYC9-F86-1-1-1-1-B-B-B
DTMA-282	55.1	2.27	2.69	DTPYC9-F69-3-5-1-1-B-B
DTMA-283	56.44	2.44	2.93	DTPYC9-F72-1-2-1-1-B-B
DTMA-284	65.23	2.64	3.3	La Posta Seq C7-F153-1-2-1-1-B-B-B
DTMA-285	67.35	2.68	3.33	La Posta Seq C7-F153-1-2-1-2-B-B-B
DTMA-286	60.94	2.51	3.22	La Posta Seq C7-F12-2-3-1-1-B-B-B
DTMA-287	56.01	2.47	3.33	La Posta Seq C7-F102-1-3-1-2-B-B-B
DTMA-289	40.68	1.99	2.31	La Posta Seq C7-F103-1-2-1-1-B-B-B
DTMA-29	40.78	2.03	2.53	02SADVL2B-#-17-1-1-B
DTMA-291	66.02	2.71	3.62	La Posta Seq C7-F97-3-1-1-2-B-B-B
DTMA-292	30.04	1.71	2.47	La Posta Seq C7-F153-1-1-1-1-B-B-B
DTMA-293	31.9	1.76	2.35	La Posta Seq C7-F153-1-1-1-2-B-B-B
DTMA-294	43.12	2.1	2.45	La Posta Seq C7-F10-3-3-1-1-B-B-B
DTMA-296	37.62	1.94	2.41	La Posta Seq C7-F31-2-1-1-2-B-B-B
DTMA-3	22.87	1.44	1.85	[(CML395/CML444)-B-4-1-3-1-B/CML395//DTPWC8F31-1-1-2-2]-5-1-2-2-BB
DTMA-30	56.04	2.37	2.67	[CML440/[[[K64R/G16SR]-39-1/[K64R/G16SR]-20-2]-5-1-2-B*4/CML390]-B-39-2-B-4-#-1-B//ZM303c1-243-3-B-1-1-B]-9-1
DTMA-31	41.17	1.96	2.53	[CML440/[[[K64R/G16SR]-39-1/[K64R/G16SR]-20-2]-5-1-2-B*4/CML390]-B-38-1-B-7-#-B//ZM303c1-243-3-B-1-1-B]-2-1
DTMA-32	35.86	1.82	2.39	[CML440/[[[NAW5867/P30SR]-111-2/[NAW5867/P30SR]-25-1]-9-2-3-B-2-B/CML388]-B-35-2-B-1-#-1//ZM303c1-243-3-B-1-1-B]-2-1
DTMA-33	34.24	1.77	2.29	[CML144/[CML144/CML395]F2-5sx]-1-3-1-3-B*4
DTMA-34	28.28	1.65	2.07	[CML198/ZSR923S4BULK-2-2-X-X-X-X-1-BB]-3-3-1-1-2-B*7
DTMA-35	41.1	2	2.47	P402c2F2-695-2-BB-2-B*4
DTMA-36	41.09	2	2.42	ZEWAc1F2-254-2-1-B-1-BBB
DTMA-37	35.33	1.89	2.16	CML-373-BB
DTMA-38	27.87	1.69	2.09	[CML389/CML176]-B-29-2-2-6-1-B
DTMA-39	53.1	2.18	2.61	[CML144/[CML144/CML395]F2-8sx]-1-1-1-B*5
DTMA-40	16.72	1.37	1.69	[CML144/[CML144/CML395]F2-8sx]-1-2-3-2-B*5
DTMA-41	36.25	1.87	2.4	[GQL5/[GQL5/[MSRXPOOL9]C1F2-205-1(OSU23i)-5-3-X-X-1-BB]F2-4sx]-11-3-1-1-B*5
DTMA-42	40.28	1.92	2.53	[CML150/CML373]-B-2-2-B*5
DTMA-43	41.69	1.99	2.7	S99TLWQ-B-8-1-B*5
DTMA-44	44.91	2.08	2.45	CML-444
DTMA-45	61.41	2.45	3.08	1368
DTMA-47	42.54	2.01	2.39	(KU1403x1368)-7-2-1-B-B-B-B
DTMA-48	60.87	2.56	3.16	4001
DTMA-49	83.22	3.2	3.58	KU1409-SR
DTMA-5	56.01	2.23	2.54	[DTPWC8F31-4-2-1-6-B2/CML395//[CML445/ZM621B]-2-1-2-3-1-BB]-3-2-1-1-1-2-1
DTMA-50	58.11	2.38	2.73	[ECU/SNSYN[SC/ETO]]c1F1-##(GLS=3.5)-3-2-3-3-2-#-#
DTMA-51	50.19	2.24	2.39	[POOL9Ac7-SR(BC2)]FS45-3-2-2-1-2-#-#-#
DTMA-52	32.89	1.79	2.26	CLA135
DTMA-53	51.16	2.16	2.84	CLA183
DTMA-54	34.26	1.84	2.4	CLA195
DTMA-55	59.54	2.52	2.92	CLA222
DTMA-56	67.53	2.73	3.26	CLA12
DTMA-57	28.83	1.76	2.18	CLA18
DTMA-58	68.28	2.59	3.06	CLA20
DTMA-59	54.17	2.36	2.68	CLA35
DTMA-60	74.82	2.87	3.34	CLA37
DTMA-61	57.87	2.48	2.69	CLA41
DTMA-62	60.56	2.49	3.34	CLA44
DTMA-63	63.63	2.58	3.45	CLA46
DTMA-64	56.3	2.42	2.95	CLA56
DTMA-65	65.66	2.62	3.15	CLA91
DTMA-66	36.82	1.97	2.55	CLA99
DTMA-67	46.68	2.14	2.52	CLA105
DTMA-68	44.61	2.08	2.49	CLA106
DTMA-69	67.89	2.72	3.25	CLA113
DTMA-7	22.71	1.41	1.72	CIMCALI8843/S9243-BB-#-B-5-1-BB-2-3-1
DTMA-70	52.76	2.29	3.08	CLA149
DTMA-71	64.33	2.61	3.48	CLA154
DTMA-72	68.82	2.75	3.37	CLA155
DTMA-73	58.76	2.55	3.41	CLA156
DTMA-74	62.88	2.59	2.95	CLA157
DTMA-75	71.12	2.74	3.31	CLA158
DTMA-77	58.37	2.4	2.96	CLA307
DTMA-78	39.67	1.94	2.12	CLA309
DTMA-79	49.45	2.15	2.38	(A.T.Z.T.R.L.BA90 5-3-3P-1P-4P-2P-1-1-1-B x G9B C0 R.L.23-1P-2P-3-2P-3-2P-1P-B-B-B)-B-16TL-3-1-4-B
DTMA-8	44.59	1.95	2.11	CIMCALI8843/S9243-BB-#-B-5-1-BB-2-3-2
DTMA-80	51.27	2.15	2.45	(A.T.Z.T.R.L.BA90 5-3-3P-1P-4P-2P-1-1-1-B x G9B C0 R.L.23-1P-2P-3-2P-3-2P-1P-B-B-B)-B-76TL-1-2-4-B
DTMA-81	51.9	2.19	2.3	[(G31*G32-2 x G31*G32-1) PR92A 72-3P-2-1-1-1 x CML-349]-1-2-2-1-B-B-B
DTMA-82	80.63	2.96	2.66	(A.I.Z.T.V.C. 20-3-1-1-2-B-B x A.I.Z.T.V.C.PR93A-17-1-3-1-1-B-B)-B-14TL-1-3-B-B
DTMA-84	56.96	2.35	2.86	(200-3 x GUAT189)(16xP84c1 F27-4-1-4-B-1-B59)F1-B-xP84c1 F26-2-2-4-B-2-B] F97-1-2-1-3 x CML312-B-xP84c1 F27-4-1-6-B-5-B]-2-1-B-B-B
DTMA-85	86.94	3.31	3.93	(200-6 x GUAT189)(51-2-1)F1-B-xP84c1 F26-2-2-4-B-2-B] F102-1-2-2-3 x [KILIMA ST94A]-30/MSV-03-2-10-B-1-B-B-xP84c1 F27-4-1-6-B-5-B]-2-2-B-B-B
DTMA-86	37.7	1.88	2.65	CML 311xCML311/CML311xMBRC1Bc F94-3-1-1-B-B-B-B-1-1-B-B-B-B-B
DTMA-87	45.59	2.1	2.9	CML 384xMBR/MDR C3 Bc F58-2-1-3-B-B-B-B-3-1-B-B-BB-B
DTMA-88	59.66	2.5	3.13	CML311/MBR C2 Bc F41-2-BBBBB-B-B
DTMA-89	66.17	2.72	2.98	CML311/MBR C2 Bc F4-1-B-B-BB
DTMA-9	22.1	1.37	1.62	CIMCALI8843/S9243-BB-#-B-5-1-BB-2-3-3
DTMA-90	60.86	2.41	2.47	CML311/MBR C3 Bc F112-1-1-1-B-B-B-B-B
DTMA-91	64.47	2.66	3.23	CML311/MBR C3 Bc F12-2-2-2-B-B-BB
DTMA-92	53.41	2.39	2.93	CML311/MBR C3 Bc F23-1-2-1-B-B-B-B-B
DTMA-93	49.75	2.22	2.72	CML311/MBR C3 Bc F3-1-1-1-B-B-B-B-B
DTMA-94	34.41	1.76	2.28	CML311/MBR C3 Bc F95-2-2-1-B-B-B-B-B
DTMA-95	73.18	2.85	3.66	Cuba/Guad C3 F85-3-3-1-B-B-B-B
DTMA-96	38.29	1.86	2.09	MBR C6 Bc F280-2-B-#-1-1-B-B-B-B-B-B
DTMA-97	50.76	2.32	2.77	MBR C5 Bc F60-2-1-2-B-B-BxCML 384-B-1-2-B-B-B-B
DTMA-98	54.9	2.39	2.76	MBR/MDR C4 Bc F34-1-B-#-1-1-B-B-B-B-B-B-B
DTMA-99	55.66	2.38	3.17	MBR-ET(W) C1 F139-2-1-B-2-B-B-B-B-B-BxMBR C5 Bc F13-3-2-1-B-B-B-B-1-2-B-B-B-B
B73	49.18	missing data	missing data
CIMBL1	49.18	missing data	missing data
CIMBL106	49.18	missing data	missing data
CIMBL107	49.18	missing data	missing data
CIMBL108	49.18	missing data	missing data
CIMBL109	49.18	missing data	missing data
CIMBL11	49.18	missing data	missing data
CIMBL110	49.18	missing data	missing data
CIMBL111	49.18	missing data	missing data
CIMBL116	49.18	missing data	missing data
CIMBL117	49.18	missing data	missing data
CIMBL118	49.18	missing data	missing data
CIMBL12	49.18	missing data	missing data
CIMBL123	49.18	missing data	missing data
CIMBL131	49.18	missing data	missing data
CIMBL132	49.18	missing data	missing data
CIMBL133	49.18	missing data	missing data
CIMBL134	49.18	missing data	missing data
CIMBL135	49.18	missing data	missing data
CIMBL137	49.18	missing data	missing data
CIMBL138	49.18	missing data	missing data
CIMBL139	49.18	missing data	missing data
CIMBL140	49.18	missing data	missing data
CIMBL141	49.18	missing data	missing data
CIMBL142	49.18	missing data	missing data
CIMBL143	49.18	missing data	missing data
CIMBL144	49.18	missing data	missing data
CIMBL145	49.18	missing data	missing data
CIMBL146	49.18	missing data	missing data
CIMBL147	49.18	missing data	missing data
CIMBL148	49.18	missing data	missing data
CIMBL149	49.18	missing data	missing data
CIMBL15	49.18	missing data	missing data
CIMBL150	49.18	missing data	missing data
CIMBL151	49.18	missing data	missing data
CIMBL152	49.18	missing data	missing data
CIMBL153	49.18	missing data	missing data
CIMBL154	49.18	missing data	missing data
CIMBL155	49.18	missing data	missing data
CIMBL156	49.18	missing data	missing data
CIMBL157	49.18	missing data	missing data
CIMBL165	28.21	1.74	2.11
CIMBL170	58.6	2.4	3.09
CIMBL172	33.54	1.87	2.03
CIMBL179	47.22	2.2	2.79
CIMBL18	49.18	missing data	missing data
CIMBL181	48.97	2.22	2.63
CIMBL182	64.76	2.56	3.13
CIMBL19	49.18	missing data	missing data
CIMBL190	40.04	2.05	2.49
CIMBL192	50.86	2.24	2.77
CIMBL193	37.35	1.92	2.47
CIMBL194	46.64	2.17	2.84
CIMBL195	44.5	2.06	2.28
CIMBL198	32.26	1.89	2.31
CIMBL199	40.15	1.96	2.27
CIMBL2	49.18	missing data	missing data
CIMBL20	49.18	missing data	missing data
CIMBL205	41.9	2.05	2.56
CIMBL22	49.18	missing data	missing data
CIMBL220	36.61	1.92	2.23
CIMBL23	49.18	missing data	missing data
CIMBL24	49.18	missing data	missing data
CIMBL25	49.18	missing data	missing data
CIMBL26	49.18	missing data	missing data
CIMBL27	49.18	missing data	missing data
CIMBL28	49.18	missing data	missing data
CIMBL29	49.18	missing data	missing data
CIMBL299	48.15	2.24	2.71
CIMBL3	40.24	2.05	2.23
CIMBL30	49.18	missing data	missing data
CIMBL31	49.18	missing data	missing data
CIMBL311	48.15	2.22	2.83
CIMBL32	49.18	missing data	missing data
CIMBL322	29.94	1.73	2.11
CIMBL326	51.15	2.31	2.89
CIMBL33	49.18	missing data	missing data
CIMBL34	49.18	missing data	missing data
CIMBL35	49.18	missing data	missing data
CIMBL36	49.18	missing data	missing data
CIMBL37	49.18	missing data	missing data
CIMBL372	50.3	2.26	2.59
CIMBL373	43.59	2.1	2.59
CIMBL374	45.02	2.16	2.59
CIMBL38	49.18	missing data	missing data
CIMBL381	41.79	2.05	2.47
CIMBL387	39.36	1.97	2.55
CIMBL388	36.92	1.93	2.53
CIMBL39	49.18	missing data	missing data
CIMBL4	49.18	missing data	missing data
CIMBL40	49.18	missing data	missing data
CIMBL41	49.18	missing data	missing data
CIMBL420	49.18	missing data	missing data
CIMBL423	49.18	missing data	missing data
CIMBL431	49.18	missing data	missing data
CIMBL433	49.18	missing data	missing data
CIMBL434	49.18	missing data	missing data
CIMBL44	49.18	missing data	missing data
CIMBL45	65.13	2.63	3.35
CIMBL46	49.18	missing data	missing data
CIMBL47	49.18	missing data	missing data
CIMBL48	49.18	missing data	missing data
CIMBL49	49.18	missing data	missing data
CIMBL5	49.18	missing data	missing data
CIMBL50	49.18	missing data	missing data
CIMBL51	49.18	missing data	missing data
CIMBL52	49.18	missing data	missing data
CIMBL53	49.18	missing data	missing data
CIMBL54	49.18	missing data	missing data
CIMBL55	49.18	missing data	missing data
CIMBL56	49.18	missing data	missing data
CIMBL57	49.18	missing data	missing data
CIMBL58	49.18	missing data	missing data
CIMBL59	49.18	missing data	missing data
CIMBL6	49.18	missing data	missing data
CIMBL60	49.18	missing data	missing data
CIMBL61	49.18	missing data	missing data
CIMBL62	49.18	missing data	missing data
CIMBL63	49.18	missing data	missing data
CIMBL64	49.18	missing data	missing data
CIMBL66	44.12	2.14	2.81
CIMBL69	49.18	missing data	missing data
CIMBL7	22.84	1.66	1.99
CIMBL71	49.18	missing data	missing data
CIMBL74	49.18	missing data	missing data
CIMBL75	49.18	missing data	missing data
CIMBL76	49.18	missing data	missing data
CIMBL77	49.18	missing data	missing data
CIMBL78	49.18	missing data	missing data
CIMBL79	49.18	missing data	missing data
CIMBL84	57.4	2.4	3.09
CIMBL85	62.14	2.51	3.23
CIMBL87	58.36	2.41	3.07
CIMBL89	36.99	1.91	2.21
CIMBL91	49.18	missing data	missing data
CIMBL94	33.19	1.87	2.14
CIMBL95	49.18	missing data	missing data
CIMBL96	49.18	missing data	missing data
CIMBL97	49.18	missing data	missing data
CIMBL98	49.18	missing data	missing data
CML108	54.13	2.3	2.84
CML111	78.82	3.01	3.71
CML113	56.9	2.41	3.33
CML123	70.59	2.8	3.36
CML129	44.68	2.15	2.7
CML168	37.42	1.89	2.38
CML178	52.66	2.33	3.06
CML186	46.57	2.19	2.9
CML189	34.5	1.82	2.02
CML219	57.14	2.47	3.37
CML269	51.85	2.29	2.75
CML275	49.18	missing data	missing data
CML276	49.18	missing data	missing data
CML304	49.18	missing data	missing data
CML322	18.97	1.5	1.51
CML323	68.16	2.59	3.31
CML325	53.82	2.28	3.05
CML326	94.52	3.42	3.92
CML328	47.04	2.19	2.94
CML330	50.48	2.32	2.98
CML35	49.18	missing data	missing data
CML368	32.36	1.84	2.16
CML369	61.43	2.52	3.42
CML373	49.48	2.21	2.77
CML376	39.74	1.98	2.44
CML421	35.6	1.87	2.13
CML423	83.03	3.16	3.71
CML434	64.81	2.54	3.37
CML436	46.28	2.15	2.7
CML447	45.47	2.12	2.55
CML452	40.48	1.98	2.47
CML453	54.45	2.37	3.4
CML455	51.34	2.19	2.96
CML456	74.83	2.67	3.36
CML457	69.38	2.58	3.16
CML458	64.84	2.47	3.28
CML459	49.63	2.28	2.83
CML460	80.15	2.78	3.54
CML461	67.88	2.53	3.28
CML462	48.02	2.15	2.96
CML463	40.74	2.1	2.59
CML464	38.82	2.02	2.38
CML479	34.58	1.83	2.31
CML484	42	2.05	2.34
CML497	24.22	1.56	1.71
CML86	42.18	2.01	2.32
CML91	49.54	2.35	3.38
DTMA-198	56.82	2.32	2.89
DTMA-218	63.18	2.6	3.02
DTMA-236	63.29	2.56	3.29
DTMA-241	54.56	2.22	2.33
DTMA-273	43.67	2.11	2.64
DTMA-278	50.99	2.27	3
DTMA-279	37.75	1.89	2.28
DTMA-288	51.63	2.23	2.98
DTMA-290	46.88	2.15	3.02
DTMA-295	50.51	2.2	2.55
DTMA-6	37.84	1.81	1.94
The phenotypic data of AUDPC, Mean Rating and High Rating are the BLUP values from the twelve environments.
