# Supplementary material for: Genome-wide association mapping reveals novel sources of resistance to northern corn leaf blight in maize
Source: BMC Plant Biol. 2015 Aug 20;15:206. doi: 10.1186/s12870-015-0589-z (PMC4546088; doi:10.1186/s12870-015-0589-z)
Supplement: Additional file 2: Table S2. — The field design of the association mapping panel for evaluation of resistance to NCLB. (ODS 13 kb) [file 12870_2015_589_MOESM2_ESM.ods]

## Sheet: Sheet1
Additional file 2: Table S2. The field design of the association mapping panel for evaluation of resistance to NCLB
No.	Location	Year	Replication	No. of Line
1	Agua fria	2009	3	822
2	Agua fria	2010	3	857
3	Batan	2009	3	298
4	Batan	2010	3	974
5	Popayan	2009	3	293
6	Kakamega	2009	3	296
7	Kibos	2009	3	296
8	Embu	2009	3	296
9	Harare	2009	3	513
10	Mpongwe	2009	3	272
11	Hararre	2010	2	589
12	Kakamega	2010	2	293
