# Supplementary material for: Genome-wide association mapping reveals novel sources of resistance to northern corn leaf blight in maize
Source: BMC Plant Biol. 2015 Aug 20;15:206. doi: 10.1186/s12870-015-0589-z (PMC4546088; doi:10.1186/s12870-015-0589-z)
Supplement: Additional file 3: Table S3. — The proportion of variance explained by ten groups of principal component analyses in association panel. (ODS 12 kb) [file 12870_2015_589_MOESM3_ESM.ods]

## Sheet: Sheet1
Additional file 3: Table S3. The proportion of variance explained by ten groups of principal component analyses in association panel
Standard	Deviation	Proportion of Variance	Cumulative Proportion
PC1	23.73	0.06	0.06
PC2	12.08	0.02	0.08
PC3	11.03	0.01	0.09
PC4	10.14	0.01	0.1
PC5	9.42	0.01	0.11
PC6	9.12	0.01	0.12
PC7	8.87	0.01	0.13
PC8	8.34	0.01	0.13
PC9	8.28	0.01	0.14
PC10	8.1	0.01	0.15
