# Supplementary material for: Genome-wide association mapping reveals novel sources of resistance to northern corn leaf blight in maize
Source: BMC Plant Biol. 2015 Aug 20;15:206. doi: 10.1186/s12870-015-0589-z (PMC4546088; doi:10.1186/s12870-015-0589-z)
Supplement: Additional file 9: Table S4. — SNP loci found to be associated with resistance to NCLB by GWAS using Anderson-Darling test. For the three disease parameters (AUDPC, mean rating and high rating), significant SNPs associated to 2 or 3 disease parameters were listed. (ODS 22 kb) [file 12870_2015_589_MOESM9_ESM.ods]

## Sheet: Sheet1
Additional file 9: Table S4. SNP loci found to be associated with resistance to NCLB by GWAS using Anderson-Darling test
SNP no.	Chromosome	Physical position	Gene ID	Sub population	Traits	Predicted gene function
1	1	58	GRMZM2G060082	subpop-1	AUDPC, High Rating, Mean Rating	Mitochodrial transcription termination factor-related
2	1	43503480	GRMZM2G052479	subpop-1	AUDPC, High Rating, Mean Rating	Thioredoxin-like fold
3	1	43756650	GRMZM2G141273	subpop-1	AUDPC, High Rating, Mean Rating	Amino acid-binding ACT; Prephenate dehydratase
4	1	68929852	GRMZM2G340286	subpop-1	AUDPC, Mean Rating
5	1	105592117	GRMZM2G546359	subpop-1	AUDPC, High Rating, Mean Rating
6	1	174174983	GRMZM2G498147	subpop-1	AUDPC, Mean Rating
7	1	193319081	GRMZM2G424241	subpop-1	AUDPC, Mean Rating	Thioesterase superfamily; Forkhead-associated
8	1	198469464	GRMZM2G123094	subpop-3	AUDPC, Mean Rating	Antifreeze protein
9	1	201738377	GRMZM2G148896	subpop-1	AUDPC, High Rating, Mean Rating	Haem oxygenase
10	1	202300043	GRMZM2G315375	subpop-1	AUDPC, Mean Rating	ABC transporter
11	1	202549145	GRMZM2G112377	subpop-1	AUDPC, Mean Rating	Antifreeze protein
12	1	264172677	GRMZM2G123128	subpop-1	AUDPC, High Rating, Mean Rating	Peptidoglycan-binding LysM domain-containing protein
13	1	295761610	GRMZM2G114673	subpop-1	AUDPC, High Rating, Mean Rating	Heat shock protein DnaJ
14	2	6641601	GRMZM5G829840	subpop-1	AUDPC, High Rating, Mean Rating	Immediate-early protein RSP40
15	2	20196022	GRMZM2G139463	subpop-1	AUDPC, High Rating, Mean Rating	Peptidase T2, asparaginase 2
16	2	31824975	GRMZM2G158083	subpop-1	AUDPC, Mean Rating	Transferase
17	2	33463765	GRMZM2G051571	subpop-1	AUDPC, High Rating, Mean Rating	Galactose-binding like
18	2	88063913	AC209743.3_FG002	subpop-1	AUDPC, High Rating, Mean Rating
19	2	112581817	GRMZM2G010356	subpop-1	AUDPC, High Rating, Mean Rating	Terpenoid cylases/protein prenyltransferase
20	2	148669056	GRMZM2G115628	subpop-1	AUDPC, High Rating, Mean Rating	Calcium-binding EF-hand
21	2	149335132	GRMZM2G124524	subpop-1	AUDPC, High Rating, Mean Rating	PR transcriptional factor
22	2	186899158	GRMZM2G168196	subpop-1	AUDPC, High Rating, Mean Rating	Peptidase S10, serine carboxypeptidase
23	2	215291850	GRMZM2G137724	subpop-1	AUDPC, High Rating, Mean Rating	Adenosine/AMP deaminase
24	2	222731128	GRMZM2G094978	subpop-1	AUDPC, High Rating, Mean Rating	Haloacid dehalogenase-like hydrolase
25	2	223706744	GRMZM5G819755	subpop-1	AUDPC, Mean Rating
26	3	31392511	GRMZM2G171400	subpop-1	AUDPC, High Rating, Mean Rating	Carbohydrate/purine kinase
27	3	33850957	GRMZM2G108847	subpop-1	AUDPC, High Rating, Mean Rating	Proteinase inhibitor I20, Pin2
28	3	49054202	GRMZM2G426553	subpop-1	AUDPC, Mean Rating	Pentatricopeptide repeat
29	3	69856000	GRMZM2G068947	subpop-1	AUDPC, High Rating, Mean Rating	NADH:flavin oxidoreductase/NADH oxidase
30	3	135911049	GRMZM2G153087	subpop-1	AUDPC, High Rating, Mean Rating	Zinc finger, FYVE/PHD-type
31	3	145182692	GRMZM2G113096	subpop-1	AUDPC, High Rating, Mean Rating	Eukaryotic translation initiation factor 4E
32	3	145476628	GRMZM2G397948	subpop-1	AUDPC, High Rating, Mean Rating	BTB/POZ
33	3	153356190	GRMZM2G309534	subpop-1	AUDPC, High Rating, Mean Rating
34	3	180679608	GRMZM2G072780	subpop-1	AUDPC, High Rating, Mean Rating	Multicopper oxidase
35	3	212692256	GRMZM2G118369	subpop-1	AUDPC, High Rating, Mean Rating
36	3	230511799	GRMZM2G177912	subpop-1	AUDPC, High Rating, Mean Rating	ATPase
37	4	26614895	GRMZM2G111228	subpop-1	AUDPC, High Rating, Mean Rating	GTP-binding family protein
38	4	40358905	GRMZM2G059266	subpop-1	AUDPC, High Rating, Mean Rating	Zinc finger, Protein kinase C
39	4	46650151	GRMZM2G572747	subpop-1	AUDPC, High Rating, Mean Rating
40	4	53260938	GRMZM2G391312	subpop-1	AUDPC, High Rating, Mean Rating	Terpenoid cylases/protein prenyltransferase
41	4	53441525	GRMZM2G049525	subpop-1	AUDPC, High Rating, Mean Rating	WD40 repeat,Peptidyl-prolyl cis-trans isomerase
42	4	53729112	GRMZM2G502507	subpop-1	AUDPC, Mean Rating
43	4	53965837	GRMZM2G123234	subpop-1	AUDPC, High Rating, Mean Rating	RNA recognition motif, RNP-1
44	4	54069138	AC196128.3_FG002	subpop-1	AUDPC, High Rating, Mean Rating
45	4	83030023	GRMZM2G178169	subpop-1	AUDPC, High Rating, Mean Rating	RNA recognition motif, RNP-1
46	4	143719579	AC205534.3_FG004	subpop-1	AUDPC, High Rating, Mean Rating
47	4	178579713	GRMZM2G079353	subpop-1	AUDPC, High Rating, Mean Rating
48	4	186590896	GRMZM2G171605	subpop-1	AUDPC, High Rating, Mean Rating	4'phosphopantetheinyl transferase
49	4	234953273	GRMZM2G143445	subpop-1	AUDPC, Mean Rating	Autophagy-related protein 11
50	5	655460	GRMZM5G861064	subpop-1	AUDPC, High Rating, Mean Rating	Winged-helix DNA-binding transcription factor
51	5	35278654	GRMZM2G018082	subpop-1	AUDPC, High Rating, Mean Rating	Oxidoreductase, NAD(P)-binding
52	5	113846274	GRMZM5G886033	subpop-1	AUDPC, High Rating, Mean Rating
53	5	116128885	GRMZM2G487791	subpop-1	AUDPC, High Rating, Mean Rating
54	5	138804709	GRMZM2G439596	subpop-1	AUDPC, Mean Rating	Plastid division1
55	5	197721064	GRMZM2G057717	subpop-1	AUDPC, High Rating, Mean Rating
56	5	209255165	GRMZM2G313027	subpop-1	AUDPC, High Rating, Mean Rating	Globin-like
57	6	26561498	GRMZM2G341131	subpop-1	AUDPC, High Rating, Mean Rating
58	6	66342753	GRMZM2G178602	subpop-1	AUDPC, Mean Rating	Gpi16 subunit, GPI transamidase
59	6	108061275	GRMZM2G120371	subpop-1	AUDPC, High Rating, Mean Rating	cAMP-type GPCR
60	6	108506724	GRMZM2G152768	subpop-1	AUDPC, Mean Rating	EDG-8 sphingosine 1-phosphate receptor
61	6	108670877	GRMZM2G118309	subpop-1	AUDPC, High Rating, Mean Rating	Calcium-binding EF-hand; EPS15 homology
62	6	112361881	GRMZM2G067373	subpop-1	AUDPC, High Rating, Mean Rating	Glutaredoxin subgroup; Pleckstrin/G-protein
63	6	112514054	GRMZM2G047860	subpop-1	AUDPC, High Rating, Mean Rating	TB2/DP1 and HVA22 related protein
64	6	118269121	GRMZM2G387890	subpop-1	AUDPC, High Rating, Mean Rating	P-loop containing nucleoside triphosphate hydrolases
65	7	7462912	GRMZM2G406859	subpop-1	AUDPC, High Rating, Mean Rating	Antifreeze protein
66	7	91684720	GRMZM2G100107	subpop-1	AUDPC, High Rating, Mean Rating	SANT associated
67	8	37657703	AC191069.3_FG004	subpop-1	AUDPC, High Rating, Mean Rating	IGR protein motif
68	8	100951174	GRMZM5G837122	subpop-1	AUDPC, High Rating, Mean Rating
69	9	20820323	GRMZM2G439084	subpop-1	AUDPC, High Rating, Mean Rating
70	9	26593559	GRMZM5G847530	subpop-1	AUDPC, High Rating, Mean Rating	Defender against death (DAD family) protein
71	9	91996108	GRMZM2G093987	subpop-1	AUDPC, High Rating, Mean Rating	Translation elongation factor EFG/EF2/G
72	9	119429510	GRMZM2G117680	subpop-1	AUDPC, Mean Rating	Methyltransferase
73	9	136577124	GRMZM2G006830	subpop-3	AUDPC, High Rating, Mean Rating	COBRA-like protein 7 precursor
74	9	143808169	GRMZM2G159824	subpop-3	AUDPC, High Rating, Mean Rating
75	9	156414382	GRMZM2G168760	subpop-1	AUDPC, High Rating, Mean Rating	Myosin heavy chain-related
76	10	1153778	GRMZM2G057441	subpop-1	AUDPC, High Rating, Mean Rating	Ubiquitin-activating enzyme
77	10	10290662	GRMZM2G093895	subpop-1	AUDPC, High Rating, Mean Rating	Transcription factor
78	10	105846660	GRMZM2G175606	subpop-3	AUDPC, High Rating, Mean Rating
79	10	109322697	GRMZM2G423489	subpop-3	AUDPC, High Rating, Mean Rating
80	10	116680462	GRMZM2G175525	subpop-3	AUDPC, High Rating, Mean Rating	PR transcriptional factor
81	10	121412033	GRMZM2G087824	subpop-3	AUDPC, High Rating, Mean Rating
